# Supplementary material for: (2E)-Methyl 2-(7-benz­yloxy-1-naphth­yl)-3-meth­oxy­acrylate
Source: Acta Crystallogr Sect E Struct Rep Online. 2010 Jun 9;66(Pt 7):o1600. doi: 10.1107/S1600536810020994 (PMC3007028; doi:10.1107/S1600536810020994)
Supplement: Supplementary file 1 [file e-66-o1600-sup1.cif]

##############################################################################
###                                                                        ###
###        Electronic paper (Acta Crystallographica Section E)             ###
###                                                                        ###
##############################################################################
#                                                                            #
# This CIF contains the data in a paper accepted for publication in Acta     #
# Crystallographica Section E. It conforms to the requirements of Notes      #
# for Authors for Section E, and has been peer reviewed under the auspices   #
# of the IUCr Commission on Journals.                                        #
#                                                                            #
# Full details of the Crystallographic Information File format               #
# are given in the paper "The Crystallographic Information File (CIF):       #
# a New Standard Archive File for Crystallography" by S. R. Hall, F. H.      #
# Allen and I. D. Brown [Acta Cryst. (1991), A47, 655-685].                  #
#                                                                            #
# The current version of the core CIF dictionary is obtainable from          #
# ftp://ftp.iucr.org/pub/cif_core.dic. The current version number is 2.4.    #
#                                                                            #
# Software is freely available for graphical display of the structure(s) in  #
# this CIF.  For information consult the CIF home page http://www.iucr.org/  #
# cif/home.html                                                              #
#                                                                            #
# This file may be used for bona fide research purposes within the           #
# scientific community so long as proper attribution is given to the journal # 
# article from which it was obtained.                                        #
#                                                                            #
##############################################################################
                                             
data_I
_audit_creation_method     SHELXL-97
_chemical_name_systematic
;
(2<i>E</i>)-Methyl 2-(7-benzyloxy-1-naphthyl)-3-methoxyacrylate
;
_chemical_name_common     ?
_chemical_formula_moiety     'C22 H20 O4'
_chemical_formula_sum     'C22 H20 O4'
_chemical_formula_iupac     'C22 H20 O4'
_chemical_formula_weight     348.38
_chemical_melting_point     ?
_chemical_melting_point_gt     398
_chemical_melting_point_lt     399
_symmetry_cell_setting     monoclinic
_symmetry_space_group_name_H-M     'P 21/n'
_symmetry_space_group_name_Hall     '-P 2yn'
loop_
    _symmetry_equiv_pos_as_xyz
    'x, y, z'
    '-x+1/2, y+1/2, -z+1/2'
    '-x, -y, -z'
    'x-1/2, -y-1/2, z-1/2'
_cell_length_a     10.996(5)
_cell_length_b     7.873(5)
_cell_length_c     21.417(5)
_cell_angle_alpha     90.000(5)
_cell_angle_beta     102.493(5)
_cell_angle_gamma     90.000(5)
_cell_volume     1810.2(15)
_cell_formula_units_Z     4
_cell_measurement_reflns_used     7659
_cell_measurement_theta_min     2.31
_cell_measurement_theta_max     27.62
_cell_measurement_temperature     293(2)
_exptl_crystal_description     block
_exptl_crystal_colour     colorless
_exptl_crystal_size_max     0.4
_exptl_crystal_size_mid     0.4
_exptl_crystal_size_min     0.3
_exptl_crystal_density_diffrn     1.278
_exptl_crystal_density_meas     ?
_exptl_crystal_density_method     'not measured'
_exptl_crystal_F_000     736
_exptl_absorpt_coefficient_mu     0.087
_exptl_absorpt_correction_type     multi-scan
_exptl_absorpt_process_details     '(SADABS; Bruker, 2000)'
_exptl_absorpt_correction_T_min     0.826
_exptl_absorpt_correction_T_max     0.973
_exptl_special_details
;
;
_diffrn_ambient_temperature     293(2)
_diffrn_radiation_type     MoK\a
_diffrn_radiation_wavelength     0.71073
_diffrn_radiation_source     'fine-focus sealed tube'
_diffrn_radiation_monochromator     graphite
_diffrn_measurement_device_type     'Bruker SMART CCD area-detector'
_diffrn_measurement_method     'phi and omega scans'
_diffrn_detector_area_resol_mean     ?
_diffrn_reflns_number     21877
_diffrn_reflns_av_R_equivalents     0.0249
_diffrn_reflns_av_sigmaI/netI     0.0182
_diffrn_reflns_theta_min     2.31
_diffrn_reflns_theta_max     27.64
_diffrn_reflns_theta_full     27.64
_diffrn_measured_fraction_theta_max     0.996
_diffrn_measured_fraction_theta_full     0.996
_diffrn_reflns_limit_h_min     -14
_diffrn_reflns_limit_h_max     14
_diffrn_reflns_limit_k_min     -10
_diffrn_reflns_limit_k_max     9
_diffrn_reflns_limit_l_min     -27
_diffrn_reflns_limit_l_max     27
_diffrn_standards_number     ?
_diffrn_standards_interval_count     ?
_diffrn_standards_interval_time     ?
_diffrn_standards_decay_%     ?
_refine_special_details
;
Refinement of <i>F</i>^2^ against ALL reflections. The weighted <i>R</i>-factor
<i>wR</i> and goodness of fit <i>S</i> are based on <i>F</i>^2^, conventional
<i>R</i>-factors <i>R</i> are based on <i>F</i>, with <i>F</i> set to zero for
negative <i>F</i>^2^. The threshold expression of <i>F</i>^2^ >
\s(<i>F</i>^2^) is used only for calculating <i>R</i>-factors(gt) <i>etc</i>.
and is not relevant to the choice of reflections for refinement.
<i>R</i>-factors based on <i>F</i>^2^ are statistically about twice as large
as those based on <i>F</i>, and <i>R</i>-factors based on ALL data will be
even larger.
;
_reflns_number_total     4203
_reflns_number_gt     3273
_reflns_threshold_expression     I>2sigma(I)
_refine_ls_structure_factor_coef     Fsqd
_refine_ls_matrix_type     full
_refine_ls_R_factor_all     0.0572
_refine_ls_R_factor_gt     0.0438
_refine_ls_wR_factor_gt     0.1201
_refine_ls_wR_factor_ref     0.1305
_refine_ls_goodness_of_fit_ref     1.044
_refine_ls_restrained_S_all     1.044
_refine_ls_number_reflns     4203
_refine_ls_number_parameters     247
_refine_ls_number_restraints     0
_refine_ls_hydrogen_treatment     constr
_refine_ls_weighting_scheme     calc
_refine_ls_weighting_details
              'w=1/[\s^2^(Fo^2^)+(0.0575P)^2^+0.3948P] where P=(Fo^2^+2Fc^2^)/3'
_atom_sites_solution_hydrogens     geom
_atom_sites_solution_primary     direct
_atom_sites_solution_secondary     difmap
_refine_ls_shift/su_max     0.020
_refine_ls_shift/su_mean     0.001
_refine_diff_density_max     0.193
_refine_diff_density_min     -0.169
_refine_ls_extinction_method     none
_refine_ls_extinction_coef     ?
loop_
    _atom_type_symbol
    _atom_type_description
    _atom_type_scat_dispersion_real
    _atom_type_scat_dispersion_imag
    _atom_type_scat_source
    'C' 'C' 0.0033 0.0016
                         'International Tables Vol C Tables 4.2.6.8 and 6.1.1.4'
    'H' 'H' 0.0000 0.0000
                         'International Tables Vol C Tables 4.2.6.8 and 6.1.1.4'
    'O' 'O' 0.0106 0.0060
                         'International Tables Vol C Tables 4.2.6.8 and 6.1.1.4'
_computing_data_collection     'SMART (Bruker, 2001)'
_computing_cell_refinement     'SAINT (Bruker, 1999)'
_computing_data_reduction     'SAINT (Bruker, 1999'
_computing_structure_solution     'SHELXS97 (Sheldrick, 2008)'
_computing_structure_refinement     'SHELXL97 (Sheldrick, 2008)'
_computing_molecular_graphics     'SHELXTL (Sheldrick, 2008)'
_computing_publication_material     'SHELXL97 (Sheldrick, 2008)'
loop_
    _atom_site_type_symbol
    _atom_site_label
    _atom_site_fract_x
    _atom_site_fract_y
    _atom_site_fract_z
    _atom_site_U_iso_or_equiv
    _atom_site_adp_type
    _atom_site_calc_flag
    _atom_site_refinement_flags
    _atom_site_occupancy
    _atom_site_disorder_assembly
    _atom_site_disorder_group
    C C1 0.89564(15) 0.8419(2) 0.43935(8) 0.0617(4) Uani d . 1 . .
    H H1 0.9075 0.9125 0.4750 0.074 Uiso calc R 1 . .
    C C2 0.9022(2) 0.6687(3) 0.44746(13) 0.0899(7) Uani d . 1 . .
    H H2 0.9175 0.6215 0.4882 0.108 Uiso calc R 1 . .
    C C3 0.8857(2) 0.5660(3) 0.39409(18) 0.1101(9) Uani d . 1 . .
    H H3 0.8900 0.4486 0.3991 0.132 Uiso calc R 1 . .
    C C4 0.8631(2) 0.6339(3) 0.33425(16) 0.1042(8) Uani d . 1 . .
    H H4 0.8528 0.5629 0.2988 0.125 Uiso calc R 1 . .
    C C5 0.85536(18) 0.8070(3) 0.32603(10) 0.0768(5) Uani d . 1 . .
    H H5 0.8392 0.8531 0.2851 0.092 Uiso calc R 1 . .
    C C6 0.87165(13) 0.91229(19) 0.37869(7) 0.0515(3) Uani d . 1 . .
    C C7 0.85480(15) 1.1015(2) 0.37234(7) 0.0554(4) Uani d . 1 . .
    H H7A 0.7704 1.1295 0.3755 0.067 Uiso calc R 1 . .
    H H7B 0.9111 1.1558 0.4079 0.067 Uiso calc R 1 . .
    C C8 0.99755(14) 1.19352(19) 0.30829(6) 0.0497(3) Uani d . 1 . .
    C C9 1.00816(16) 1.2723(2) 0.25038(7) 0.0591(4) Uani d . 1 . .
    H H9 0.9368 1.3001 0.2200 0.071 Uiso calc R 1 . .
    C C10 1.12174(16) 1.3073(2) 0.23908(7) 0.0573(4) Uani d . 1 . .
    H H10 1.1274 1.3592 0.2008 0.069 Uiso calc R 1 . .
    C C11 1.23257(14) 1.26688(17) 0.28418(6) 0.0464(3) Uani d . 1 . .
    C C12 1.22164(13) 1.18630(16) 0.34233(6) 0.0411(3) Uani d . 1 . .
    C C13 1.10149(13) 1.15120(17) 0.35316(6) 0.0437(3) Uani d . 1 . .
    H H13 1.0934 1.0991 0.3910 0.052 Uiso calc R 1 . .
    C C14 1.35110(16) 1.3059(2) 0.27324(7) 0.0563(4) Uani d . 1 . .
    H H14 1.3578 1.3577 0.2351 0.068 Uiso calc R 1 . .
    C C15 1.45600(16) 1.2686(2) 0.31784(7) 0.0580(4) Uani d . 1 . .
    H H15 1.5338 1.2961 0.3103 0.070 Uiso calc R 1 . .
    C C16 1.44661(14) 1.18867(19) 0.37519(7) 0.0513(3) Uani d . 1 . .
    H H16 1.5189 1.1635 0.4053 0.062 Uiso calc R 1 . .
    C C17 1.33331(13) 1.14669(16) 0.38795(6) 0.0421(3) Uani d . 1 . .
    C C18 1.32816(12) 1.06687(17) 0.45059(6) 0.0431(3) Uani d . 1 . .
    C C19 1.28723(12) 0.89191(18) 0.45565(6) 0.0457(3) Uani d . 1 . .
    H H19 1.2753 0.8435 0.4935 0.055 Uiso calc PR 0.095(3) A 1
    O O2A 1.26989(13) 0.82617(16) 0.50464(5) 0.0647(4) Uani d P 0.905(3) A 2
    C C20 1.22339(19) 0.6374(2) 0.39907(9) 0.0704(5) Uani d . 1 . .
    H H20A 1.2762 0.5730 0.4323 0.106 Uiso calc R 1 . .
    H H20B 1.2236 0.5868 0.3583 0.106 Uiso calc R 1 . .
    H H20C 1.1400 0.6380 0.4060 0.106 Uiso calc R 1 . .
    C C21 1.36400(13) 1.15235(19) 0.50605(6) 0.0495(3) Uani d . 1 . .
    H H21 1.3621 1.0975 0.5443 0.059 Uiso calc PR 0.905(3) A 1
    O O2B 1.3729(13) 1.076(2) 0.5625(5) 0.084(5) Uani d P 0.095(3) A 2
    C C22 1.43189(19) 1.3923(3) 0.56949(8) 0.0780(5) Uani d . 1 . .
    H H22A 1.3574 1.4053 0.5855 0.117 Uiso calc R 1 . .
    H H22B 1.4680 1.5019 0.5659 0.117 Uiso calc R 1 . .
    H H22C 1.4902 1.3228 0.5984 0.117 Uiso calc R 1 . .
    O O1 0.87669(10) 1.16997(16) 0.31413(5) 0.0632(3) Uani d . 1 . .
    O O3 1.26886(10) 0.80927(12) 0.39999(5) 0.0546(3) Uani d . 1 . .
    O O4 1.40199(12) 1.31265(15) 0.50759(5) 0.0662(3) Uani d . 1 . .
loop_
    _atom_site_aniso_label
    _atom_site_aniso_U_11
    _atom_site_aniso_U_22
    _atom_site_aniso_U_33
    _atom_site_aniso_U_12
    _atom_site_aniso_U_13
    _atom_site_aniso_U_23
    C1 0.0605(9) 0.0539(9) 0.0707(10) 0.0037(7) 0.0145(8) 0.0037(8)
    C2 0.0809(13) 0.0625(12) 0.1244(19) 0.0085(10) 0.0181(12) 0.0259(12)
    C3 0.0878(16) 0.0439(11) 0.194(3) 0.0031(10) 0.0207(18) -0.0089(16)
    C4 0.0886(15) 0.0765(15) 0.140(2) 0.0046(12) 0.0081(15) -0.0512(16)
    C5 0.0719(11) 0.0777(13) 0.0778(12) 0.0062(9) 0.0099(9) -0.0239(10)
    C6 0.0437(7) 0.0521(8) 0.0597(8) 0.0019(6) 0.0135(6) -0.0058(7)
    C7 0.0574(8) 0.0559(9) 0.0572(8) 0.0078(7) 0.0216(7) 0.0049(7)
    C8 0.0570(8) 0.0514(8) 0.0415(7) 0.0089(6) 0.0122(6) 0.0052(6)
    C9 0.0684(10) 0.0673(10) 0.0396(7) 0.0144(8) 0.0074(7) 0.0125(7)
    C10 0.0792(11) 0.0581(9) 0.0362(7) 0.0076(8) 0.0160(7) 0.0133(6)
    C11 0.0671(9) 0.0404(7) 0.0332(6) -0.0003(6) 0.0144(6) 0.0016(5)
    C12 0.0587(8) 0.0342(6) 0.0314(6) 0.0007(5) 0.0118(5) -0.0012(5)
    C13 0.0580(8) 0.0413(7) 0.0332(6) 0.0042(6) 0.0129(5) 0.0055(5)
    C14 0.0783(10) 0.0531(9) 0.0423(7) -0.0088(7) 0.0238(7) 0.0048(6)
    C15 0.0643(9) 0.0628(10) 0.0515(8) -0.0155(8) 0.0223(7) -0.0018(7)
    C16 0.0568(8) 0.0534(8) 0.0438(7) -0.0064(7) 0.0111(6) -0.0024(6)
    C17 0.0571(8) 0.0377(6) 0.0326(6) -0.0025(6) 0.0119(5) -0.0024(5)
    C18 0.0478(7) 0.0468(7) 0.0341(6) 0.0029(6) 0.0079(5) 0.0027(5)
    C19 0.0497(7) 0.0477(8) 0.0396(6) 0.0056(6) 0.0092(5) 0.0053(6)
    O2A 0.0923(10) 0.0599(8) 0.0444(7) -0.0086(6) 0.0204(6) 0.0093(5)
    C20 0.0862(12) 0.0485(9) 0.0765(11) -0.0104(8) 0.0171(9) -0.0040(8)
    C21 0.0541(8) 0.0563(9) 0.0373(6) 0.0015(7) 0.0080(6) 0.0019(6)
    O2B 0.084(9) 0.134(14) 0.030(6) 0.019(9) 0.008(5) 0.004(7)
    C22 0.0847(12) 0.0914(14) 0.0562(10) -0.0192(10) 0.0114(8) -0.0297(9)
    O1 0.0549(6) 0.0787(8) 0.0559(6) 0.0109(5) 0.0117(5) 0.0176(5)
    O3 0.0762(7) 0.0432(5) 0.0462(5) -0.0023(5) 0.0168(5) -0.0016(4)
    O4 0.0954(9) 0.0593(7) 0.0424(6) -0.0142(6) 0.0114(5) -0.0093(5)
_geom_special_details
;
All e.s.d.'s (except the e.s.d. in the dihedral angle between two l.s. planes)
are estimated using the full covariance matrix. The cell e.s.d.'s are taken
into account individually in the estimation of e.s.d.'s in distances, angles
and torsion angles; correlations between e.s.d.'s in cell parameters are only
used when they are defined by crystal symmetry. An approximate (isotropic)
treatment of cell e.s.d.'s is used for estimating e.s.d.'s involving l.s.
planes.
;
loop_
    _geom_bond_atom_site_label_1
    _geom_bond_atom_site_label_2
    _geom_bond_site_symmetry_2
    _geom_bond_distance
    _geom_bond_publ_flag
    C1 C2 . 1.375(3) ?
    C1 C6 . 1.384(2) ?
    C1 H1 . 0.9300 ?
    C2 C3 . 1.380(4) ?
    C2 H2 . 0.9300 ?
    C3 C4 . 1.361(4) ?
    C3 H3 . 0.9300 ?
    C4 C5 . 1.375(3) ?
    C4 H4 . 0.9300 ?
    C5 C6 . 1.380(2) ?
    C5 H5 . 0.9300 ?
    C6 C7 . 1.504(2) ?
    C7 O1 . 1.4255(17) ?
    C7 H7A . 0.9700 ?
    C7 H7B . 0.9700 ?
    C8 C13 . 1.366(2) ?
    C8 O1 . 1.3741(19) ?
    C8 C9 . 1.414(2) ?
    C9 C10 . 1.351(2) ?
    C9 H9 . 0.9300 ?
    C10 C11 . 1.418(2) ?
    C10 H10 . 0.9300 ?
    C11 C14 . 1.407(2) ?
    C11 C12 . 1.4258(17) ?
    C12 C13 . 1.417(2) ?
    C12 C17 . 1.4285(19) ?
    C13 H13 . 0.9300 ?
    C14 C15 . 1.361(2) ?
    C14 H14 . 0.9300 ?
    C15 C16 . 1.404(2) ?
    C15 H15 . 0.9300 ?
    C16 C17 . 1.372(2) ?
    C16 H16 . 0.9300 ?
    C17 C18 . 1.4936(17) ?
    C18 C21 . 1.3477(19) ?
    C18 C19 . 1.460(2) ?
    C19 O3 . 1.3345(16) ?
    C19 H19 . 0.9300 ?
    C20 O3 . 1.441(2) ?
    C20 H20A . 0.9600 ?
    C20 H20B . 0.9600 ?
    C20 H20C . 0.9600 ?
    C21 O4 . 1.328(2) ?
    C21 H21 . 0.9300 ?
    C22 O4 . 1.4388(18) ?
    C22 H22A . 0.9600 ?
    C22 H22B . 0.9600 ?
    C22 H22C . 0.9600 ?
loop_
    _geom_angle_atom_site_label_1
    _geom_angle_atom_site_label_2
    _geom_angle_atom_site_label_3
    _geom_angle_site_symmetry_1
    _geom_angle_site_symmetry_3
    _geom_angle
    _geom_angle_publ_flag
    C2 C1 C6 . . 120.64(19) ?
    C2 C1 H1 . . 119.7 ?
    C6 C1 H1 . . 119.7 ?
    C1 C2 C3 . . 118.9(2) ?
    C1 C2 H2 . . 120.6 ?
    C3 C2 H2 . . 120.6 ?
    C4 C3 C2 . . 121.0(2) ?
    C4 C3 H3 . . 119.5 ?
    C2 C3 H3 . . 119.5 ?
    C3 C4 C5 . . 120.2(2) ?
    C3 C4 H4 . . 119.9 ?
    C5 C4 H4 . . 119.9 ?
    C4 C5 C6 . . 119.8(2) ?
    C4 C5 H5 . . 120.1 ?
    C6 C5 H5 . . 120.1 ?
    C5 C6 C1 . . 119.45(17) ?
    C5 C6 C7 . . 121.96(16) ?
    C1 C6 C7 . . 118.43(14) ?
    O1 C7 C6 . . 114.39(13) ?
    O1 C7 H7A . . 108.7 ?
    C6 C7 H7A . . 108.7 ?
    O1 C7 H7B . . 108.7 ?
    C6 C7 H7B . . 108.7 ?
    H7A C7 H7B . . 107.6 ?
    C13 C8 O1 . . 125.56(12) ?
    C13 C8 C9 . . 120.59(14) ?
    O1 C8 C9 . . 113.83(13) ?
    C10 C9 C8 . . 120.10(14) ?
    C10 C9 H9 . . 120.0 ?
    C8 C9 H9 . . 120.0 ?
    C9 C10 C11 . . 121.59(13) ?
    C9 C10 H10 . . 119.2 ?
    C11 C10 H10 . . 119.2 ?
    C14 C11 C10 . . 121.88(13) ?
    C14 C11 C12 . . 119.91(13) ?
    C10 C11 C12 . . 118.20(13) ?
    C13 C12 C11 . . 119.17(12) ?
    C13 C12 C17 . . 122.65(11) ?
    C11 C12 C17 . . 118.17(12) ?
    C8 C13 C12 . . 120.35(12) ?
    C8 C13 H13 . . 119.8 ?
    C12 C13 H13 . . 119.8 ?
    C15 C14 C11 . . 120.73(13) ?
    C15 C14 H14 . . 119.6 ?
    C11 C14 H14 . . 119.6 ?
    C14 C15 C16 . . 119.95(14) ?
    C14 C15 H15 . . 120.0 ?
    C16 C15 H15 . . 120.0 ?
    C17 C16 C15 . . 121.60(14) ?
    C17 C16 H16 . . 119.2 ?
    C15 C16 H16 . . 119.2 ?
    C16 C17 C12 . . 119.62(12) ?
    C16 C17 C18 . . 119.51(12) ?
    C12 C17 C18 . . 120.81(11) ?
    C21 C18 C19 . . 116.21(12) ?
    C21 C18 C17 . . 121.38(13) ?
    C19 C18 C17 . . 122.39(11) ?
    O3 C19 C18 . . 112.53(11) ?
    O3 C19 H19 . . 123.7 ?
    C18 C19 H19 . . 123.7 ?
    O3 C20 H20A . . 109.5 ?
    O3 C20 H20B . . 109.5 ?
    H20A C20 H20B . . 109.5 ?
    O3 C20 H20C . . 109.5 ?
    H20A C20 H20C . . 109.5 ?
    H20B C20 H20C . . 109.5 ?
    O4 C21 C18 . . 121.81(13) ?
    O4 C21 H21 . . 119.1 ?
    C18 C21 H21 . . 119.1 ?
    O4 C22 H22A . . 109.5 ?
    O4 C22 H22B . . 109.5 ?
    H22A C22 H22B . . 109.5 ?
    O4 C22 H22C . . 109.5 ?
    H22A C22 H22C . . 109.5 ?
    H22B C22 H22C . . 109.5 ?
    C8 O1 C7 . . 118.70(11) ?
    C19 O3 C20 . . 117.07(12) ?
    C21 O4 C22 . . 116.43(13) ?
data_global
_journal_date_recd_electronic     2010-04-28
_journal_date_accepted     2010-06-02
_journal_name_full     'Acta Crystallographica, Section E'
_journal_year     2010
_journal_volume     66
_journal_issue      7
_journal_page_first     o1600
_journal_page_last     o1600
_journal_paper_category     QO
_journal_coeditor_code     ZQ2038
_publ_contact_author_name     'Xin Zhu'
_publ_contact_author_address
;
 College of Pharmacy, HeNan University of Traditional Chinese Medicine
 Zhengzhou, Henan 450008
 P.R.China;
;
_publ_contact_author_email     xerz2@126.com
_publ_contact_author_fax     '86 371 65676656'
_publ_contact_author_phone     '86 371 65676656'
_publ_section_title
;
(2<i>E</i>)-Methyl 2-(7-benzyloxy-1-naphthyl)-3-methoxyacrylate
;
loop_
    _publ_author_name
    _publ_author_address
    'Xin Zhu'
;
College of Pharmacy, Henan University of Traditional Chinese Medicine
Zhengzhou, Henan 450008
People's Republic of China
;
    'Heping Li'
;
College of Pharmacy, Henan University of Traditional Chinese Medicine
Zhengzhou, Henan 450008
People's Republic of China
;
    'Jing Yang'
;
College of Pharmacy, Henan University of Traditional Chinese Medicine
Zhengzhou, Henan 450008
People's Republic of China
;
    'Hui Li'
;
 Department of Chemistry, Zhengzhou University
 Zhengzhou, Henan 450052
 People's Republic of China
;
