# Supplementary material for: (2E)-Methyl 2-(7-benz­yloxy-1-naphth­yl)-3-meth­oxy­acrylate
Source: Acta Crystallogr Sect E Struct Rep Online. 2010 Jun 9;66(Pt 7):o1600. doi: 10.1107/S1600536810020994 (PMC3007028; doi:10.1107/S1600536810020994)
Supplement: Supplementary file 2 [file e-66-o1600-Isup2.hkl]

# 
# h,k,l, Fc-squared, Fo-squared, sigma(Fo-squared) and status flag 
# 
data_I
_shelx_title ' I         P2(1)/n      R = 0.05' 
_shelx_refln_list_code          4 
_shelx_F_calc_maximum      224.38 
_exptl_crystal_F_000       736.00 
_reflns_d_resolution_high  0.7659 
 
loop_ 
 _symmetry_equiv_pos_as_xyz 
 'x, y, z' 
 '-x+1/2, y+1/2, -z+1/2' 
 '-x, -y, -z' 
 'x-1/2, -y-1/2, z-1/2' 
 
_cell_length_a    10.9960 
_cell_length_b     7.8730 
_cell_length_c    21.4170 
_cell_angle_alpha  90.000 
_cell_angle_beta  102.493 
_cell_angle_gamma  90.000 
 
_shelx_F_squared_multiplier     1.000 
 
loop_ 
 _refln_index_h 
 _refln_index_k 
 _refln_index_l 
 _refln_F_squared_calc 
 _refln_F_squared_meas 
 _refln_F_squared_sigma 
 _refln_observed_status 
   2   0   0     2206.83     2360.32     34.60 o 
   4   0   0     5904.59     6181.85     89.98 o 
   6   0   0      268.14      266.91      4.78 o 
   8   0   0     1511.54     1493.50     22.84 o 
  10   0   0        5.14        4.56      1.07 o 
  12   0   0       21.36       21.32      1.92 o 
  14   0   0        6.23        4.36      2.88 o 
   1   1   0      276.28      251.14      6.12 o 
   2   1   0       51.88       54.01      1.76 o 
   3   1   0      821.17      814.11     11.40 o 
   4   1   0      749.17      703.54      7.63 o 
   5   1   0     1061.06     1081.61     10.76 o 
   6   1   0       28.70       38.17      1.07 o 
   7   1   0       81.52       76.01      1.50 o 
   8   1   0      905.53      845.35      9.55 o 
   9   1   0        7.09        5.87      0.89 o 
  10   1   0      163.48      157.20      2.87 o 
  11   1   0        0.01       -0.46      0.66 o 
  12   1   0        2.83        1.76      0.95 o 
  13   1   0        0.34        0.19      1.11 o 
   0   2   0    32880.69    31200.60    597.65 o 
   1   2   0     1191.70     1106.51     10.97 o 
   2   2   0       65.22       57.42      1.27 o 
   3   2   0      101.29       84.39      1.08 o 
   4   2   0      511.10      544.14      5.63 o 
   5   2   0      178.07      171.50      2.30 o 
   6   2   0      199.45      216.17      2.88 o 
   7   2   0      216.78      226.48      3.41 o 
   8   2   0      257.68      235.43      4.36 o 
   9   2   0       15.34       16.14      1.05 o 
  10   2   0        0.08        0.57      0.84 o 
  11   2   0        5.25        4.63      1.09 o 
  12   2   0        0.76        0.22      1.03 o 
  13   2   0        4.91        7.71      1.40 o 
   1   3   0      804.54      812.59      6.52 o 
   2   3   0       26.14       30.59      0.64 o 
   3   3   0        0.19        4.88      0.69 o 
   4   3   0      930.92      986.97      9.31 o 
   5   3   0      885.23      906.25      8.64 o 
   6   3   0       87.80       87.34      1.59 o 
   7   3   0      166.97      154.33      2.39 o 
   8   3   0       17.94       19.08      2.38 o 
   9   3   0       14.82       15.33      1.40 o 
  10   3   0        9.46        9.70      1.49 o 
  11   3   0       29.21       29.06      1.82 o 
  12   3   0        8.91       11.29      1.63 o 
  13   3   0        2.07       -0.38      1.18 o 
   0   4   0     4744.65     5099.00     66.05 o 
   1   4   0      931.39     1053.16      8.41 o 
   2   4   0      610.83      653.15      5.61 o 
   3   4   0        7.19        5.21      0.39 o 
   4   4   0     1638.51     1650.89     14.47 o 
   5   4   0        5.02        8.82      0.55 o 
   6   4   0        9.31        8.85      0.63 o 
   7   4   0       94.77       92.35      1.99 o 
   8   4   0       35.27       30.40      1.45 o 
   9   4   0       25.53       21.48      1.37 o 
  10   4   0        0.01        0.20      0.94 o 
  11   4   0        0.71       -0.02      0.99 o 
  12   4   0        6.47        6.59      1.49 o 
   1   5   0       47.63       56.35      1.21 o 
   2   5   0        9.20       11.74      0.45 o 
   3   5   0       65.67       73.82      1.88 o 
   4   5   0       36.43       45.41      1.05 o 
   5   5   0       13.28       13.65      1.13 o 
   6   5   0       17.02       14.09      1.04 o 
   7   5   0       15.79       13.99      1.10 o 
   8   5   0       35.10       33.86      1.86 o 
   9   5   0        5.38        5.80      1.32 o 
  10   5   0        8.08        9.23      1.45 o 
  11   5   0        7.77        5.26      1.46 o 
  12   5   0        6.96        5.80      1.90 o 
   0   6   0      859.03      842.73     14.00 o 
   1   6   0      201.55      205.44      3.07 o 
   2   6   0       29.28       31.47      1.20 o 
   3   6   0       15.64       12.93      0.93 o 
   4   6   0       61.82       66.71      2.01 o 
   5   6   0        4.71        2.99      0.91 o 
   6   6   0       65.90       64.63      2.48 o 
   7   6   0       74.97       71.86      2.24 o 
   8   6   0       29.63       26.84      1.53 o 
   9   6   0        2.29        0.72      1.18 o 
  10   6   0        3.96        4.72      1.47 o 
  11   6   0        1.58        1.60      1.35 o 
   1   7   0        0.79        0.84      0.90 o 
   2   7   0        0.25       -0.84      0.84 o 
   3   7   0       15.07       13.35      1.38 o 
   4   7   0        0.02       -0.77      0.77 o 
   5   7   0       13.38       14.67      1.23 o 
   6   7   0        1.51        1.59      1.91 o 
   7   7   0       18.81       17.22      1.62 o 
   8   7   0        8.71        6.17      1.83 o 
   9   7   0        5.87        4.06      1.90 o 
  10   7   0        1.55       -1.66      1.66 o 
   0   8   0      297.22      264.53     10.54 o 
   1   8   0       96.03       85.59      3.88 o 
   2   8   0        0.92        0.09      2.25 o 
   3   8   0        1.55        2.02      1.07 o 
   4   8   0       19.59       19.30      1.41 o 
   5   8   0        1.74        0.66      1.37 o 
   6   8   0        2.18        1.67      1.22 o 
   7   8   0        0.20       -1.19      1.19 o 
   8   8   0        5.09        4.73      1.56 o 
   1   9   0        4.17        3.80      1.59 o 
   2   9   0        1.66       -0.10      1.38 o 
   3   9   0        2.77        3.08      2.28 o 
   4   9   0       34.53       35.36      2.88 o 
   5   9   0        1.30       -2.01      2.01 o 
   6   9   0        4.69        7.20      1.58 o 
   0  10   0        2.07       -1.25      2.40 o 
   1  10   0        0.58       -0.89      1.70 o 
   2  10   0        0.05       -0.87      1.68 o 
   3  10   0        0.66       -1.83      2.25 o 
 -13   0   1       18.77       19.96      2.30 o 
 -11   0   1       19.84       14.60      1.44 o 
  -9   0   1      399.16      380.72      6.95 o 
  -7   0   1       71.02       73.88      2.07 o 
  -5   0   1    10100.14    10075.17    146.45 o 
  -3   0   1     4124.06     4271.88     62.41 o 
   1   0   1     2190.13     2064.92     55.84 o 
   3   0   1     6689.02     6345.75     92.62 o 
   5   0   1       67.14       82.43      1.97 o 
   7   0   1      895.51      973.87     20.73 o 
   9   0   1      122.06      111.05      3.87 o 
  11   0   1        0.39        0.39      1.01 o 
  13   0   1        0.38       -0.35      1.19 o 
 -14   1   1        0.04       -1.18      1.18 o 
 -13   1   1       15.10       17.35      2.32 o 
 -12   1   1       10.30        9.13      1.09 o 
 -11   1   1        2.08        1.39      0.72 o 
 -10   1   1        0.13       -0.52      0.64 o 
  -9   1   1      462.27      448.74      5.62 o 
  -8   1   1       98.30       87.90      1.77 o 
  -7   1   1       24.24       28.40      0.96 o 
  -6   1   1      230.38      199.82      3.88 o 
  -5   1   1      199.65      173.74      2.54 o 
  -4   1   1      363.10      335.66      4.45 o 
  -3   1   1    21741.83    21172.39    203.33 o 
  -2   1   1      245.39      268.49      2.99 o 
  -1   1   1     2515.25     2407.03     31.25 o 
   0   1   1     4728.00     4841.53    121.58 o 
   1   1   1      627.10      579.13      7.60 o 
   2   1   1     5867.51     5760.73     65.65 o 
   3   1   1     9637.20     9515.49     98.77 o 
   4   1   1       26.21       35.63      0.80 o 
   5   1   1     1306.47     1330.41     13.14 o 
   6   1   1      193.56      210.26      2.83 o 
   7   1   1        5.34        3.46      0.52 o 
   8   1   1        0.00        1.27      0.67 o 
   9   1   1      655.56      636.65      7.60 o 
  10   1   1       26.76       23.27      1.25 o 
  11   1   1        9.97       12.76      1.00 o 
  12   1   1        0.29        0.72      0.94 o 
  13   1   1        0.83        0.87      1.05 o 
 -13   2   1        2.46        0.97      1.18 o 
 -12   2   1        1.91        1.95      1.30 o 
 -11   2   1       25.27       23.27      1.81 o 
 -10   2   1       91.36       81.43      2.38 o 
  -9   2   1       31.13       31.66      2.17 o 
  -8   2   1      696.54      681.17      9.84 o 
  -7   2   1       22.72       25.06      1.03 o 
  -6   2   1      471.19      450.97      4.55 o 
  -5   2   1      184.51      163.37      1.90 o 
  -4   2   1        7.79        5.91      0.68 o 
  -3   2   1        2.67        3.98      0.44 o 
  -2   2   1       66.48       66.61      0.87 o 
  -1   2   1     5193.05     5259.97     45.23 o 
   0   2   1     3576.78     3628.58     35.68 o 
   1   2   1     1513.49     1539.56     17.87 o 
   2   2   1       42.61       45.98      1.19 o 
   3   2   1       46.98       54.47      0.88 o 
   4   2   1      211.09      206.95      2.60 o 
   5   2   1      560.28      605.63      6.80 o 
   6   2   1      484.49      467.74      6.04 o 
   7   2   1        4.04        4.22      0.71 o 
   8   2   1      661.61      651.32      7.62 o 
   9   2   1       45.01       50.63      1.53 o 
  10   2   1       22.41       21.39      1.22 o 
  11   2   1       20.47       20.56      1.33 o 
  12   2   1        2.75        2.08      1.65 o 
  13   2   1        0.53       -1.12      1.12 o 
 -13   3   1        1.51       -1.18      1.18 o 
 -12   3   1        9.04       11.48      1.41 o 
 -11   3   1        5.96        4.79      1.16 o 
 -10   3   1        8.35        9.28      1.43 o 
  -9   3   1      148.38      141.65      3.14 o 
  -8   3   1      179.64      169.15      2.95 o 
  -7   3   1       58.77       62.00      1.38 o 
  -6   3   1       18.06       15.22      0.63 o 
  -5   3   1      701.82      769.12      7.45 o 
  -4   3   1       33.40       36.77      0.78 o 
  -3   3   1      835.87      882.50      9.72 o 
  -2   3   1        6.82        7.27      0.84 o 
  -1   3   1        0.48        4.97      0.64 o 
   0   3   1     4359.79     4539.98     41.57 o 
   1   3   1      513.18      558.48      5.10 o 
   2   3   1     3692.73     3886.46     35.09 o 
   3   3   1      220.55      207.70      3.98 o 
   4   3   1      103.19       97.30      1.33 o 
   5   3   1       44.19       42.55      1.28 o 
   6   3   1        8.64       10.42      0.62 o 
   7   3   1        0.80        1.61      0.78 o 
   8   3   1       59.63       60.28      3.49 o 
   9   3   1      164.08      157.39      3.38 o 
  10   3   1       52.27       51.19      2.00 o 
  11   3   1        0.70       -0.95      0.95 o 
  12   3   1        2.63        2.35      1.17 o 
  13   3   1        9.22       10.26      1.54 o 
 -13   4   1       11.07       12.50      2.19 o 
 -12   4   1        1.39        0.80      1.17 o 
 -11   4   1        1.32        2.16      1.06 o 
 -10   4   1       47.79       45.87      2.34 o 
  -9   4   1      152.73      163.95      3.50 o 
  -8   4   1       59.11       59.23      2.27 o 
  -7   4   1        0.73        0.61      0.59 o 
  -6   4   1        0.88        0.31      0.52 o 
  -5   4   1      198.95      194.06      2.35 o 
  -4   4   1       42.28       46.50      1.86 o 
  -3   4   1      164.63      173.93      2.83 o 
  -2   4   1      967.69     1024.19      8.81 o 
  -1   4   1      674.82      689.18      6.25 o 
   0   4   1      101.05       91.70      1.83 o 
   1   4   1       13.09        9.28      0.43 o 
   2   4   1       22.06       27.25      0.72 o 
   3   4   1      153.22      166.29      4.06 o 
   4   4   1      399.54      402.06      4.17 o 
   5   4   1      200.86      224.80      2.82 o 
   6   4   1       37.38       37.60      1.11 o 
   7   4   1       16.02       18.49      0.97 o 
   8   4   1       45.36       43.88      1.77 o 
   9   4   1       15.61       16.30      1.32 o 
  10   4   1       17.63       17.49      1.39 o 
  11   4   1        0.10       -0.80      1.01 o 
  12   4   1        4.60        4.96      1.31 o 
 -12   5   1        5.56        4.23      1.83 o 
 -11   5   1        0.79       -0.23      1.21 o 
 -10   5   1        0.12       -0.34      1.23 o 
  -9   5   1        0.04       -0.85      0.85 o 
  -8   5   1        0.74       -0.12      0.68 o 
  -7   5   1        5.95        6.07      0.80 o 
  -6   5   1       78.53       80.80      1.83 o 
  -5   5   1      373.47      387.20      5.07 o 
  -4   5   1      593.13      638.28      6.86 o 
  -3   5   1      543.78      567.05      5.35 o 
  -2   5   1       25.57       20.55      0.56 o 
  -1   5   1        0.43       -0.33      0.33 o 
   0   5   1       43.84       44.44      1.74 o 
   1   5   1       81.03       64.15      1.49 o 
   2   5   1       90.30       91.39      1.28 o 
   3   5   1      517.47      513.25      5.60 o 
   4   5   1      101.87      101.80      1.56 o 
   5   5   1        0.44        1.67      0.52 o 
   6   5   1       15.43       14.14      1.04 o 
   7   5   1        5.06        4.18      0.89 o 
   8   5   1       11.72        8.04      1.28 o 
   9   5   1       12.14       13.41      2.46 o 
  10   5   1        9.84       10.97      2.33 o 
  11   5   1        2.81        4.42      1.66 o 
  12   5   1        3.11        2.86      1.76 o 
 -11   6   1       23.92       25.48      2.72 o 
 -10   6   1       25.95       30.62      2.68 o 
  -9   6   1        4.31        3.55      1.61 o 
  -8   6   1        0.00       -1.01      1.05 o 
  -7   6   1       14.83       14.25      1.49 o 
  -6   6   1       22.49       26.25      1.68 o 
  -5   6   1       19.19       18.23      1.18 o 
  -4   6   1        3.93        3.92      0.77 o 
  -3   6   1        6.82        5.87      0.76 o 
  -2   6   1       92.70       98.38      2.91 o 
  -1   6   1       61.41       51.64      3.18 o 
   0   6   1      397.30      386.87      4.51 o 
   1   6   1       50.42       49.66      1.15 o 
   2   6   1       13.19       13.44      0.76 o 
   3   6   1       13.32       15.03      0.91 o 
   4   6   1      100.40      108.94      2.98 o 
   5   6   1       13.75       13.54      0.98 o 
   6   6   1       13.59       11.56      1.08 o 
   7   6   1       32.22       32.34      1.62 o 
   8   6   1       34.87       30.80      1.90 o 
   9   6   1        0.84       -0.07      1.16 o 
  10   6   1        7.07        6.34      1.51 o 
  11   6   1        6.92        5.96      2.97 o 
 -10   7   1        0.02       -0.65      2.78 o 
  -9   7   1        4.90        7.74      3.02 o 
  -8   7   1        8.50        8.14      1.49 o 
  -7   7   1        0.38        0.51      1.15 o 
  -6   7   1        1.34        0.38      1.04 o 
  -5   7   1       17.70       15.46      1.26 o 
  -4   7   1       76.30       72.46      2.24 o 
  -3   7   1       88.54       79.72      2.27 o 
  -2   7   1       10.14        7.57      1.02 o 
  -1   7   1       35.58       35.68      1.86 o 
   0   7   1        3.87        2.20      0.84 o 
   1   7   1       19.19       12.85      1.09 o 
   2   7   1       46.96       35.08      1.60 o 
   3   7   1       44.41       43.63      1.69 o 
   4   7   1       32.69       25.16      1.40 o 
   5   7   1       13.62       13.33      1.20 o 
   6   7   1       24.73       23.95      1.75 o 
   7   7   1        0.39       -0.83      1.10 o 
   8   7   1        0.01       -0.01      1.25 o 
   9   7   1       40.97       45.69      3.29 o 
  10   7   1        2.60        3.88      2.73 o 
  -8   8   1        0.00       -1.80      2.29 o 
  -7   8   1        0.65       -0.35      1.22 o 
  -6   8   1        1.05        0.77      1.64 o 
  -5   8   1        0.82       -0.14      0.97 o 
  -4   8   1        0.27       -0.67      0.90 o 
  -3   8   1       11.05       13.73      1.27 o 
  -2   8   1       25.44       22.60      1.71 o 
  -1   8   1        6.62        6.67      1.66 o 
   0   8   1      159.19      138.07      4.98 o 
   1   8   1        3.62        2.63      2.13 o 
   2   8   1        1.03        0.39      1.24 o 
   3   8   1        0.02        0.88      1.05 o 
   4   8   1        3.50        1.72      1.24 o 
   5   8   1        1.36       -0.02      1.37 o 
   6   8   1        0.52       -1.42      1.43 o 
   7   8   1       10.79        9.30      1.61 o 
   8   8   1       14.33       15.25      1.87 o 
  -6   9   1        0.03       -1.23      1.23 o 
  -5   9   1       29.14       30.56      3.81 o 
  -4   9   1        5.84        5.92      1.94 o 
  -3   9   1        3.55        0.17      1.47 o 
  -2   9   1        6.02        9.19      1.98 o 
  -1   9   1        0.00       -1.03      1.52 o 
   0   9   1       17.61        9.86      1.98 o 
   1   9   1        0.57        0.18      1.77 o 
   2   9   1        0.11        0.08      1.61 o 
   3   9   1        4.13        4.08      1.74 o 
   4   9   1        0.06       -1.39      1.39 o 
   5   9   1        9.15        4.46      2.83 o 
   6   9   1        0.01        0.19      2.40 o 
  -3  10   1        0.23        0.11      1.85 o 
  -2  10   1        0.09        0.36      1.58 o 
  -1  10   1        2.22        3.88      1.87 o 
   0  10   1       12.66       10.66      2.20 o 
   1  10   1        0.95        0.66      1.76 o 
   2  10   1        1.36        0.14      1.69 o 
 -14   0   2       16.18       13.52      3.21 o 
 -12   0   2        2.37        2.95      1.23 o 
 -10   0   2      111.99      117.07      3.41 o 
  -8   0   2       15.53       15.44      1.15 o 
  -6   0   2     4717.33     4565.37     58.34 o 
  -4   0   2      817.57      856.73     11.29 o 
  -2   0   2     9898.11     9322.47    165.59 o 
   2   0   2    34116.98    32720.35    502.49 o 
   4   0   2       29.19       31.98      1.29 o 
   6   0   2       11.53        8.60      0.94 o 
   8   0   2      962.26      929.30     14.80 o 
  10   0   2        2.15        2.43      0.98 o 
  12   0   2        8.73        6.45      2.13 o 
 -14   1   2        3.40        4.58      1.56 o 
 -13   1   2       16.38       16.76      1.52 o 
 -12   1   2        5.42        6.38      1.16 o 
 -11   1   2       15.61       18.97      1.26 o 
 -10   1   2        3.94        0.05      0.64 o 
  -9   1   2       59.65       52.69      1.55 o 
  -8   1   2      124.33      124.34      2.32 o 
  -7   1   2       74.86       71.06      1.95 o 
  -6   1   2      712.77      625.44      6.99 o 
  -5   1   2     1155.77     1181.43     12.69 o 
  -4   1   2      199.45      230.68      3.95 o 
  -3   1   2      772.33      785.12      7.75 o 
  -2   1   2      325.00      303.89      2.92 o 
  -1   1   2     1460.65     1520.18     16.11 o 
   0   1   2      110.48      118.48      2.06 o 
   1   1   2       30.38       28.17      0.76 o 
   2   1   2     3715.59     3610.42     37.40 o 
   3   1   2     2221.03     2240.83     23.39 o 
   4   1   2      104.84      119.77      1.76 o 
   5   1   2       31.28       41.30      0.87 o 
   6   1   2        9.22       11.66      0.62 o 
   7   1   2        1.06        1.01      0.45 o 
   8   1   2        6.81        9.47      0.77 o 
   9   1   2      101.98      105.19      2.14 o 
  10   1   2        8.29       11.49      0.92 o 
  11   1   2        0.53       -0.36      0.69 o 
  12   1   2        0.05       -0.86      0.86 o 
  13   1   2        2.90        2.36      1.08 o 
 -13   2   2        3.29        0.25      1.10 o 
 -12   2   2        1.03       -0.61      0.96 o 
 -11   2   2       19.85       19.39      1.38 o 
 -10   2   2        0.61        1.42      0.93 o 
  -9   2   2      957.91      970.28     13.47 o 
  -8   2   2        3.34        2.18      0.70 o 
  -7   2   2        1.49        3.55      0.49 o 
  -6   2   2      299.56      307.84      3.27 o 
  -5   2   2     1927.49     2034.64     17.61 o 
  -4   2   2      113.57      121.48      1.37 o 
  -3   2   2       11.49        9.05      0.84 o 
  -2   2   2        3.81       10.69      0.39 o 
  -1   2   2      827.15      840.30      7.39 o 
   0   2   2     5056.56     5173.27     47.37 o 
   1   2   2      311.09      248.35      8.65 o 
   2   2   2      829.16      765.17      8.25 o 
   3   2   2     2746.00     2655.18     30.09 o 
   4   2   2      507.36      541.32      6.09 o 
   5   2   2     1493.56     1503.88     14.91 o 
   6   2   2      518.58      502.41      6.36 o 
   7   2   2       76.00       68.67      1.66 o 
   8   2   2      125.65      129.21      4.00 o 
   9   2   2       51.48       50.73      1.79 o 
  10   2   2        3.96        4.15      0.88 o 
  11   2   2        9.66        9.98      1.08 o 
  12   2   2        0.35       -1.03      1.03 o 
  13   2   2        1.38        2.15      1.35 o 
 -13   3   2       10.34       11.50      1.48 o 
 -12   3   2       33.93       33.28      1.85 o 
 -11   3   2       60.93       65.17      2.32 o 
 -10   3   2       12.21       14.58      1.26 o 
  -9   3   2        1.65        1.74      1.06 o 
  -8   3   2      233.08      226.34      4.05 o 
  -7   3   2       27.74       30.45      0.98 o 
  -6   3   2      191.62      192.58      2.32 o 
  -5   3   2     1466.21     1522.53     13.33 o 
  -4   3   2       12.33       17.61      0.59 o 
  -3   3   2      964.83      978.10      8.65 o 
  -2   3   2      369.71      381.75      3.92 o 
  -1   3   2      846.70      876.21     13.46 o 
   0   3   2     1910.93     2007.12     18.51 o 
   1   3   2        4.37        4.60      0.52 o 
   2   3   2       31.85       33.10      0.74 o 
   3   3   2      129.98      119.22      1.61 o 
   4   3   2       14.56       25.47      0.74 o 
   5   3   2        4.29        5.20      0.51 o 
   6   3   2       79.50       72.04      1.61 o 
   7   3   2        1.75        2.01      0.69 o 
   8   3   2       23.77       21.51      1.23 o 
   9   3   2       64.37       66.28      2.12 o 
  10   3   2       43.80       37.40      2.64 o 
  11   3   2        9.38        7.45      1.21 o 
  12   3   2       22.78       23.46      1.73 o 
  13   3   2        1.63        1.87      1.58 o 
 -13   4   2        3.82        3.47      1.50 o 
 -12   4   2        2.79        2.33      1.20 o 
 -11   4   2        5.71        5.51      1.12 o 
 -10   4   2        8.10       10.37      1.21 o 
  -9   4   2      290.23      311.57      5.37 o 
  -8   4   2       79.26       73.76      2.08 o 
  -7   4   2        9.72        8.76      0.99 o 
  -6   4   2      292.94      285.37      3.48 o 
  -5   4   2       60.15       49.32      1.00 o 
  -4   4   2        6.42        5.60      0.38 o 
  -3   4   2       65.50       55.87      0.83 o 
  -2   4   2      213.07      210.95      4.23 o 
  -1   4   2        1.93        1.69      0.41 o 
   0   4   2     2309.60     2410.89     22.25 o 
   1   4   2      267.52      330.53      3.68 o 
   2   4   2      456.32      481.10      4.80 o 
   3   4   2      445.06      434.40      4.40 o 
   4   4   2      703.11      728.29      7.11 o 
   5   4   2      272.75      290.92      3.47 o 
   6   4   2       68.48       72.74      1.96 o 
   7   4   2       13.90       15.20      0.92 o 
   8   4   2        1.00        0.15      0.81 o 
   9   4   2       14.09       12.93      1.22 o 
  10   4   2        2.05        0.10      0.89 o 
  11   4   2       11.29        9.70      1.29 o 
  12   4   2        0.45       -0.61      1.16 o 
 -12   5   2        0.66        0.97      1.42 o 
 -11   5   2        4.11        5.10      1.43 o 
 -10   5   2        0.53        0.37      0.99 o 
  -9   5   2        3.21        4.62      1.03 o 
  -8   5   2        5.48        3.86      0.78 o 
  -7   5   2        1.76        1.45      0.68 o 
  -6   5   2       63.73       65.57      1.81 o 
  -5   5   2      148.90      144.27      2.74 o 
  -4   5   2      299.51      274.53      3.36 o 
  -3   5   2      122.53      108.00      1.54 o 
  -2   5   2       25.79       22.25      0.91 o 
  -1   5   2      152.94      169.46      2.22 o 
   0   5   2        2.74        0.35      0.49 o 
   1   5   2       80.87      104.74      1.61 o 
   2   5   2       34.40       38.69      0.88 o 
   3   5   2      151.83      172.79      2.36 o 
   4   5   2       49.84       47.47      1.05 o 
   5   5   2       29.36       30.10      0.98 o 
   6   5   2        2.79        1.63      0.78 o 
   7   5   2       34.16       32.35      1.51 o 
   8   5   2       35.76       34.81      1.95 o 
   9   5   2       21.26       17.82      2.28 o 
  10   5   2        3.13        1.80      1.30 o 
  11   5   2        1.13        1.37      1.30 o 
 -11   6   2        2.20        0.85      2.56 o 
 -10   6   2        6.12        4.03      1.76 o 
  -9   6   2        3.56        5.43      1.67 o 
  -8   6   2       15.88       14.22      1.55 o 
  -7   6   2       11.04       10.18      1.34 o 
  -6   6   2       60.05       55.07      2.22 o 
  -5   6   2       16.04       16.78      1.06 o 
  -4   6   2      139.43      138.03      2.69 o 
  -3   6   2       12.47       14.75      0.82 o 
  -2   6   2        5.24        5.44      0.61 o 
  -1   6   2        1.58        1.49      0.62 o 
   0   6   2       50.33       49.28      1.62 o 
   1   6   2        0.51       -0.44      0.44 o 
   2   6   2        1.18        1.28      0.54 o 
   3   6   2       26.11       20.27      0.83 o 
   4   6   2       14.82       15.70      1.43 o 
   5   6   2        2.54        0.85      0.95 o 
   6   6   2       67.48       70.36      2.93 o 
   7   6   2       12.66       13.04      1.21 o 
   8   6   2        4.46        3.44      1.26 o 
   9   6   2        0.62        0.41      1.71 o 
  10   6   2        5.39        4.60      1.45 o 
  11   6   2        0.07       -0.58      1.52 o 
 -10   7   2        0.94        0.47      2.37 o 
  -9   7   2       21.68       24.00      2.50 o 
  -8   7   2        3.99        5.65      1.43 o 
  -7   7   2        1.18       -1.10      1.10 o 
  -6   7   2        1.12        0.23      1.01 o 
  -5   7   2       73.84       65.15      2.19 o 
  -4   7   2        2.15        2.15      1.06 o 
  -3   7   2       48.24       39.65      1.52 o 
  -2   7   2        1.17        0.40      0.67 o 
  -1   7   2        0.07       -0.56      0.98 o 
   0   7   2       28.01       30.05      1.48 o 
   1   7   2        4.36        1.24      0.96 o 
   2   7   2       11.03        9.03      1.04 o 
   3   7   2       30.19       28.03      1.29 o 
   4   7   2        1.33        0.43      0.82 o 
   5   7   2       13.69       14.17      1.45 o 
   6   7   2        0.17       -0.07      1.06 o 
   7   7   2        5.32        7.54      1.41 o 
   8   7   2        0.56        0.95      1.70 o 
   9   7   2        2.12        0.86      1.71 o 
  -8   8   2        4.91        5.59      1.28 o 
  -7   8   2        0.08       -0.25      1.00 o 
  -6   8   2       17.44       16.29      1.42 o 
  -5   8   2       62.41       66.64      2.37 o 
  -4   8   2       17.49       15.51      1.31 o 
  -3   8   2        1.62        1.02      0.90 o 
  -2   8   2       27.40       26.71      2.41 o 
  -1   8   2        0.23       -1.00      1.00 o 
   0   8   2        3.64        1.59      2.08 o 
   1   8   2        0.42        0.66      1.07 o 
   2   8   2       50.35       47.38      2.34 o 
   3   8   2        6.03        5.85      1.90 o 
   4   8   2        2.10        0.93      1.07 o 
   5   8   2        0.74        2.41      1.19 o 
   6   8   2        4.13        4.22      1.35 o 
   7   8   2        1.95        1.40      1.36 o 
   8   8   2        0.11        3.30      1.86 o 
  -6   9   2        1.37       -0.80      1.31 o 
  -5   9   2        0.48       -1.07      1.07 o 
  -4   9   2        1.91        1.58      1.35 o 
  -3   9   2        0.60        0.93      1.42 o 
  -2   9   2        1.66       -1.27      2.23 o 
  -1   9   2       64.48       59.53      3.42 o 
   0   9   2        1.71        0.48      1.44 o 
   1   9   2        6.23        3.46      1.67 o 
   2   9   2        1.17       -0.07      2.54 o 
   3   9   2        6.71        9.49      2.05 o 
   4   9   2       39.68       39.37      3.02 o 
   5   9   2        2.36        2.68      2.64 o 
   6   9   2        0.06        0.58      2.49 o 
  -3  10   2        0.67        0.57      1.69 o 
  -2  10   2        0.39        0.66      2.76 o 
  -1  10   2        6.55        8.82      2.18 o 
   0  10   2        4.77        4.48      1.95 o 
   1  10   2        3.84       -0.19      1.56 o 
   2  10   2        2.74        3.55      1.91 o 
 -13   0   3       18.58       24.82      2.35 o 
 -11   0   3      114.03      107.54      3.14 o 
  -9   0   3      318.64      288.96      5.57 o 
  -7   0   3     1418.98     1495.72     22.59 o 
  -5   0   3      298.39      318.23      5.31 o 
  -3   0   3    50344.79    46558.92    614.67 o 
  -1   0   3     8074.64     7980.95    119.43 o 
   1   0   3    10653.30    10644.02    189.76 o 
   3   0   3       36.57       50.58      2.50 o 
   5   0   3      688.50      689.02     10.85 o 
   7   0   3        9.16       10.38      0.97 o 
   9   0   3      817.53      775.96     12.84 o 
  11   0   3        5.78        5.65      1.89 o 
  13   0   3        3.84        3.72      1.46 o 
 -14   1   3        0.02        1.34      1.48 o 
 -13   1   3       11.41       11.69      1.45 o 
 -12   1   3       10.31       11.22      1.27 o 
 -11   1   3        3.27        3.12      0.86 o 
 -10   1   3       10.33       10.78      0.95 o 
  -9   1   3      116.21      108.99      2.60 o 
  -8   1   3        3.14        3.96      0.65 o 
  -7   1   3      632.39      656.07      8.13 o 
  -6   1   3      373.40      359.86      4.03 o 
  -5   1   3      422.05      540.74      5.23 o 
  -4   1   3       11.79       18.53      0.84 o 
  -3   1   3     1369.80     1359.66     12.36 o 
  -2   1   3       38.65       31.04      0.49 o 
  -1   1   3     8378.00     8499.68     88.79 o 
   0   1   3      489.10      505.10      6.04 o 
   1   1   3      253.37      229.27      4.71 o 
   2   1   3     4203.20     4065.41     42.11 o 
   3   1   3     2268.86     2177.57     22.78 o 
   4   1   3     1378.51     1435.03     14.11 o 
   5   1   3      694.14      694.73     11.19 o 
   6   1   3       87.93       71.94      1.43 o 
   7   1   3        4.93        5.47      0.59 o 
   8   1   3       56.96       57.40      1.53 o 
   9   1   3       13.55       14.20      0.97 o 
  10   1   3        2.25        2.49      0.75 o 
  11   1   3       34.37       35.11      2.39 o 
  12   1   3        8.92        8.69      1.15 o 
  13   1   3        0.31       -1.03      1.03 o 
 -14   2   3        1.59        1.92      2.54 o 
 -13   2   3        0.14        0.34      1.07 o 
 -12   2   3       19.23       14.51      1.52 o 
 -11   2   3        0.09       -0.47      1.05 o 
 -10   2   3       26.72       24.08      1.62 o 
  -9   2   3      216.51      218.05      3.62 o 
  -8   2   3       86.63       87.45      1.71 o 
  -7   2   3        2.05        4.57      0.51 o 
  -6   2   3       79.51       88.57      1.29 o 
  -5   2   3       35.85       47.64      1.05 o 
  -4   2   3      277.55      289.32      2.63 o 
  -3   2   3      273.87      263.50      4.15 o 
  -2   2   3      474.18      423.47      4.35 o 
  -1   2   3       17.12       18.98      0.57 o 
   0   2   3     7771.51     7694.61     74.05 o 
   1   2   3       16.76       21.99      1.56 o 
   2   2   3       22.72       20.25      0.71 o 
   3   2   3      116.24      111.49      1.38 o 
   4   2   3      609.55      601.97      5.84 o 
   5   2   3       28.19       12.49      0.66 o 
   6   2   3       10.72        8.40      0.58 o 
   7   2   3       13.29       14.07      0.84 o 
   8   2   3       40.67       41.70      1.51 o 
   9   2   3      140.92      131.71      2.71 o 
  10   2   3       30.89       27.82      1.42 o 
  11   2   3        0.63       -0.03      0.83 o 
  12   2   3       13.23       11.40      1.26 o 
  13   2   3       16.56       19.52      1.69 o 
 -13   3   3        4.44        3.14      1.27 o 
 -12   3   3       27.59       29.37      2.30 o 
 -11   3   3       19.34       17.54      1.39 o 
 -10   3   3       43.43       43.82      1.83 o 
  -9   3   3       69.82       77.71      2.30 o 
  -8   3   3       22.55       21.57      1.89 o 
  -7   3   3       38.54       40.30      1.25 o 
  -6   3   3      256.72      278.82      3.10 o 
  -5   3   3      167.78      170.00      2.88 o 
  -4   3   3      193.22      165.55      1.94 o 
  -3   3   3      249.41      272.99      2.67 o 
  -2   3   3       35.32       24.20      0.53 o 
  -1   3   3      527.08      575.91      4.96 o 
   0   3   3     2902.83     3045.50     34.90 o 
   1   3   3        9.59       18.76      0.61 o 
   2   3   3     1528.51     1625.04     14.89 o 
   3   3   3      767.45      868.05      8.81 o 
   4   3   3      938.48      909.77     11.29 o 
   5   3   3        0.08        0.59      0.33 o 
   6   3   3       74.12       64.06      1.52 o 
   7   3   3      187.94      185.10      3.08 o 
   8   3   3        6.98        8.18      0.89 o 
   9   3   3        1.15        0.46      0.79 o 
  10   3   3       11.97        9.52      1.07 o 
  11   3   3       21.05       20.81      1.52 o 
  12   3   3        4.85        2.82      1.26 o 
 -13   4   3        0.05       -1.20      1.51 o 
 -12   4   3        0.01        0.72      1.07 o 
 -11   4   3       32.44       31.64      1.73 o 
 -10   4   3       12.58       13.83      1.29 o 
  -9   4   3       14.17       14.08      1.99 o 
  -8   4   3        1.70        1.35      0.80 o 
  -7   4   3       77.50       74.03      1.61 o 
  -6   4   3        2.81        2.08      0.47 o 
  -5   4   3        0.00        0.87      0.41 o 
  -4   4   3        0.66        2.46      0.31 o 
  -3   4   3     1733.85     1787.43     15.57 o 
  -2   4   3      251.58      239.29      2.30 o 
  -1   4   3     1612.11     1753.23     15.24 o 
   0   4   3      199.12      197.50      3.70 o 
   1   4   3      149.45      133.90      1.95 o 
   2   4   3       52.25       58.01      1.30 o 
   3   4   3       22.59       24.18      1.47 o 
   4   4   3      203.37      239.05      2.91 o 
   5   4   3      126.79      131.25      2.09 o 
   6   4   3        7.58        5.44      0.67 o 
   7   4   3        0.43       -0.30      0.67 o 
   8   4   3        2.52       -0.30      0.81 o 
   9   4   3        5.29        3.51      1.03 o 
  10   4   3        0.00       -0.89      0.89 o 
  11   4   3       31.38       30.47      2.11 o 
  12   4   3       24.85       31.37      2.34 o 
 -12   5   3        0.30       -0.24      2.09 o 
 -11   5   3        6.90        5.86      1.24 o 
 -10   5   3       62.00       61.99      2.22 o 
  -9   5   3       47.21       50.27      1.97 o 
  -8   5   3        1.80        2.73      0.76 o 
  -7   5   3       13.77       12.84      0.97 o 
  -6   5   3       31.09       32.21      1.38 o 
  -5   5   3       14.52       14.00      1.02 o 
  -4   5   3       24.60       23.67      0.95 o 
  -3   5   3      213.55      210.10      2.74 o 
  -2   5   3      152.30      147.45      1.90 o 
  -1   5   3        0.45        1.76      0.35 o 
   0   5   3      702.80      732.07      7.22 o 
   1   5   3        0.41        1.77      0.39 o 
   2   5   3       53.92       52.62      1.33 o 
   3   5   3      103.64      103.43      2.13 o 
   4   5   3        9.29       11.34      0.60 o 
   5   5   3       26.78       21.82      1.27 o 
   6   5   3        0.00        0.30      0.77 o 
   7   5   3       34.41       33.07      1.57 o 
   8   5   3        4.63        2.82      2.24 o 
   9   5   3        9.28        8.81      1.46 o 
  10   5   3        4.11        5.18      1.40 o 
  11   5   3        7.88        5.13      1.52 o 
 -11   6   3        3.70        1.89      1.78 o 
 -10   6   3        0.01        1.37      2.83 o 
  -9   6   3      108.56      120.64      6.37 o 
  -8   6   3       15.04       10.71      1.44 o 
  -7   6   3        1.38        1.01      1.05 o 
  -6   6   3        0.43       -0.55      0.71 o 
  -5   6   3        3.07        3.07      0.76 o 
  -4   6   3       14.56       13.20      0.85 o 
  -3   6   3        0.77        2.32      1.01 o 
  -2   6   3        6.37        8.70      0.68 o 
  -1   6   3      275.72      256.43      4.55 o 
   0   6   3       28.98       23.16      1.32 o 
   1   6   3       16.32       11.30      0.65 o 
   2   6   3       86.68       82.84      1.91 o 
   3   6   3       16.80       16.16      0.73 o 
   4   6   3      247.82      227.42      3.35 o 
   5   6   3       33.14       31.84      1.54 o 
   6   6   3        8.85        6.65      1.04 o 
   7   6   3        3.99        3.20      0.99 o 
   8   6   3       15.27       16.04      1.64 o 
   9   6   3        1.54        1.84      1.26 o 
  10   6   3        1.61        2.20      1.39 o 
 -10   7   3        1.12       -0.09      1.77 o 
  -9   7   3        1.58        1.81      1.69 o 
  -8   7   3        2.56        2.92      1.50 o 
  -7   7   3        3.54        5.02      1.07 o 
  -6   7   3        1.03       -0.85      0.85 o 
  -5   7   3       10.69       12.13      0.97 o 
  -4   7   3        0.74        0.26      0.65 o 
  -3   7   3       44.45       41.16      2.08 o 
  -2   7   3        0.00       -0.71      0.71 o 
  -1   7   3       46.77       41.81      1.77 o 
   0   7   3        8.77        8.24      1.01 o 
   1   7   3       57.17       47.39      1.83 o 
   2   7   3        0.27        0.84      0.80 o 
   3   7   3       46.89       53.44      1.93 o 
   4   7   3        2.71        3.29      0.94 o 
   5   7   3       28.39       30.47      1.86 o 
   6   7   3        2.58        2.40      1.21 o 
   7   7   3       11.89       16.06      1.69 o 
   8   7   3       26.79       28.05      2.61 o 
   9   7   3        1.54        0.24      2.13 o 
  -8   8   3        2.48        2.97      1.22 o 
  -7   8   3       14.41       15.85      1.46 o 
  -6   8   3        0.82        0.30      1.04 o 
  -5   8   3       63.70       56.95      2.25 o 
  -4   8   3        0.26       -0.74      0.85 o 
  -3   8   3       35.60       30.06      1.44 o 
  -2   8   3       19.50       19.68      1.46 o 
  -1   8   3       13.15       13.99      1.29 o 
   0   8   3        0.23        0.16      1.01 o 
   1   8   3       22.49       22.18      1.71 o 
   2   8   3       11.89        9.70      1.69 o 
   3   8   3       12.45       11.63      1.43 o 
   4   8   3        0.07       -1.46      1.46 o 
   5   8   3        9.06        8.14      1.44 o 
   6   8   3        1.75        1.70      1.23 o 
   7   8   3        0.90       -0.28      1.27 o 
   8   8   3       18.02       15.94      2.35 o 
  -6   9   3       18.57       22.18      3.15 o 
  -5   9   3       16.35       13.29      1.49 o 
  -4   9   3       11.12        7.94      1.56 o 
  -3   9   3        1.58        0.75      1.52 o 
  -2   9   3        4.97        5.78      1.75 o 
  -1   9   3        3.90        2.84      1.61 o 
   0   9   3       12.92       13.11      1.69 o 
   1   9   3        0.36        0.14      1.16 o 
   2   9   3        4.37        6.07      1.85 o 
   3   9   3       39.61       37.71      2.91 o 
   4   9   3        0.03        0.46      2.66 o 
   5   9   3       18.25       16.68      3.40 o 
   6   9   3        0.26       -1.63      2.44 o 
  -3  10   3        4.43        0.79      1.67 o 
  -2  10   3        0.10        1.65      1.81 o 
  -1  10   3        0.03       -0.42      1.64 o 
   0  10   3        1.22       -0.85      1.73 o 
   1  10   3        2.88        4.23      1.95 o 
   2  10   3        2.13        5.62      2.03 o 
 -14   0   4       22.82       28.57      3.74 o 
 -12   0   4       47.74       47.75      2.86 o 
 -10   0   4       12.74       21.64      1.43 o 
  -8   0   4      473.35      430.08      7.38 o 
  -6   0   4      816.47      923.48     12.35 o 
  -4   0   4      269.65      223.31      3.29 o 
  -2   0   4       57.23       63.90      1.01 o 
   0   0   4      841.77      803.89     15.14 o 
   2   0   4     1547.32     1467.25     18.95 o 
   4   0   4      801.95      876.74     13.44 o 
   6   0   4      286.83      268.95      4.99 o 
   8   0   4      625.52      562.48      9.60 o 
  10   0   4       70.88       75.97      2.69 o 
  12   0   4        0.56       -0.05      1.24 o 
 -14   1   4        0.04        1.01      1.41 o 
 -13   1   4        0.01        0.72      1.08 o 
 -12   1   4        6.40        7.62      1.15 o 
 -11   1   4       31.63       28.19      2.82 o 
 -10   1   4       84.07       76.46      1.94 o 
  -9   1   4       10.49        8.96      0.94 o 
  -8   1   4       69.76       70.24      1.65 o 
  -7   1   4      217.19      177.58      2.30 o 
  -6   1   4     3410.16     3440.13     31.18 o 
  -5   1   4       34.02       53.30      0.83 o 
  -4   1   4      577.76      596.63      5.33 o 
  -3   1   4       42.92       43.33      0.90 o 
  -2   1   4      796.05      801.87      6.64 o 
  -1   1   4     2098.24     2050.14     18.65 o 
   0   1   4    20219.85    20194.22    212.53 o 
   1   1   4      352.00      385.31      4.29 o 
   2   1   4      164.51      183.03      5.28 o 
   3   1   4      527.05      543.50      5.60 o 
   4   1   4      210.64      245.71      3.01 o 
   5   1   4        0.17        0.40      0.30 o 
   6   1   4        0.06        1.38      0.45 o 
   7   1   4        1.14        0.29      0.65 o 
   8   1   4      201.96      196.26      3.14 o 
   9   1   4       27.12       29.08      1.19 o 
  10   1   4       17.23       17.63      1.07 o 
  11   1   4        1.92        0.28      0.86 o 
  12   1   4       10.82       12.78      1.75 o 
  13   1   4        0.00       -1.03      1.03 o 
 -14   2   4        9.93       12.10      2.16 o 
 -13   2   4        0.08       -1.02      1.02 o 
 -12   2   4        0.41        0.55      1.21 o 
 -11   2   4       40.51       41.18      1.84 o 
 -10   2   4        9.52       11.91      1.21 o 
  -9   2   4       32.34       31.81      1.83 o 
  -8   2   4        1.36        1.36      0.51 o 
  -7   2   4       46.96       54.96      1.02 o 
  -6   2   4      159.18      169.19      1.87 o 
  -5   2   4        1.79        5.85      0.32 o 
  -4   2   4      477.75      483.06      5.00 o 
  -3   2   4       10.17       10.62      0.91 o 
  -2   2   4      243.23      239.72      2.34 o 
  -1   2   4    12364.36    12652.27    108.65 o 
   0   2   4     2299.45     2275.62     20.90 o 
   1   2   4       12.15       14.04      0.84 o 
   2   2   4     1211.46     1195.15     11.81 o 
   3   2   4      111.74      128.55      1.77 o 
   4   2   4      412.19      370.70      4.07 o 
   5   2   4      602.87      548.17      5.83 o 
   6   2   4       41.87       33.29      1.08 o 
   7   2   4      242.87      228.12      3.77 o 
   8   2   4      619.32      602.34      7.95 o 
   9   2   4        2.18        2.62      0.82 o 
  10   2   4        3.94        3.58      0.88 o 
  11   2   4        0.02        0.09      0.85 o 
  12   2   4        1.04        2.18      1.04 o 
  13   2   4        1.06        0.94      1.47 o 
 -13   3   4        5.24        5.69      1.28 o 
 -12   3   4        0.00        0.50      1.04 o 
 -11   3   4       21.63       20.97      1.47 o 
 -10   3   4       55.13       52.72      2.03 o 
  -9   3   4      254.30      240.05      4.98 o 
  -8   3   4        0.00        0.01      0.92 o 
  -7   3   4       25.02       24.33      1.02 o 
  -6   3   4      326.04      300.11      3.50 o 
  -5   3   4       77.35       88.30      1.18 o 
  -4   3   4        2.26        0.89      0.26 o 
  -3   3   4       11.60        9.99      0.41 o 
  -2   3   4       89.16      117.16      2.83 o 
  -1   3   4      283.57      288.35      2.67 o 
   0   3   4      215.32      232.43      3.17 o 
   1   3   4      115.11       98.72      1.68 o 
   2   3   4       39.64       43.45      0.76 o 
   3   3   4       95.45       92.50      1.29 o 
   4   3   4      580.45      573.83      5.69 o 
   5   3   4       27.16       34.84      0.90 o 
   6   3   4        0.07        0.48      0.46 o 
   7   3   4        3.59        6.26      0.75 o 
   8   3   4        2.00       -0.36      0.82 o 
   9   3   4       30.77       30.89      1.42 o 
  10   3   4        0.10       -0.20      0.83 o 
  11   3   4        0.59        0.95      0.99 o 
  12   3   4       16.08       18.25      1.65 o 
 -13   4   4        0.01       -1.30      1.30 o 
 -12   4   4        1.52        1.70      1.11 o 
 -11   4   4        3.86        5.22      1.15 o 
 -10   4   4        2.18        4.23      1.33 o 
  -9   4   4       76.08       82.69      2.40 o 
  -8   4   4       49.33       46.02      1.50 o 
  -7   4   4       15.67       12.07      0.78 o 
  -6   4   4        0.45        0.74      0.43 o 
  -5   4   4       62.39       59.16      1.19 o 
  -4   4   4       92.33       87.51      1.34 o 
  -3   4   4      712.81      689.93      6.32 o 
  -2   4   4        6.39       10.98      0.78 o 
  -1   4   4     3641.61     3558.84     29.02 o 
   0   4   4     1119.09     1150.35     10.26 o 
   1   4   4      267.96      290.99      3.84 o 
   2   4   4        6.97        7.42      0.36 o 
   3   4   4      193.46      198.98      2.47 o 
   4   4   4        1.81        1.80      0.46 o 
   5   4   4       13.25       15.53      0.72 o 
   6   4   4       22.59       23.23      1.03 o 
   7   4   4       22.64       20.75      1.20 o 
   8   4   4        4.10        4.75      1.01 o 
   9   4   4       75.44       77.20      3.98 o 
  10   4   4        0.71       -0.18      1.17 o 
  11   4   4        0.03       -1.03      1.22 o 
  12   4   4       15.61       20.00      2.37 o 
 -12   5   4        0.77        1.63      1.14 o 
 -11   5   4        0.19        0.74      1.09 o 
 -10   5   4       53.50       52.17      2.10 o 
  -9   5   4      113.26      107.04      2.75 o 
  -8   5   4        0.43        0.31      0.81 o 
  -7   5   4       27.29       28.87      1.10 o 
  -6   5   4       66.53       65.82      1.58 o 
  -5   5   4        9.20        7.59      0.67 o 
  -4   5   4        7.76        7.45      0.58 o 
  -3   5   4      134.60      133.50      3.72 o 
  -2   5   4       18.52       18.42      0.72 o 
  -1   5   4        5.49        6.54      0.56 o 
   0   5   4      242.61      233.26      2.71 o 
   1   5   4      225.45      232.05      2.69 o 
   2   5   4        0.93        1.77      0.47 o 
   3   5   4        0.68        0.90      0.46 o 
   4   5   4      166.10      165.47      2.37 o 
   5   5   4       44.23       47.61      2.73 o 
   6   5   4        1.27       -0.77      0.77 o 
   7   5   4       10.86        9.29      1.11 o 
   8   5   4       13.60        9.30      2.08 o 
   9   5   4        0.31       -1.11      1.19 o 
  10   5   4        4.00        4.89      1.38 o 
  11   5   4        4.71        4.32      1.55 o 
 -11   6   4        0.00       -0.83      1.22 o 
 -10   6   4       11.46       13.22      2.14 o 
  -9   6   4       24.36       32.05      2.58 o 
  -8   6   4        8.00        6.65      1.28 o 
  -7   6   4        1.56        0.02      0.88 o 
  -6   6   4       12.94       12.89      0.94 o 
  -5   6   4       33.92       31.88      1.45 o 
  -4   6   4       63.26       57.29      1.51 o 
  -3   6   4      211.50      208.48      4.79 o 
  -2   6   4        0.07        2.08      0.55 o 
  -1   6   4       46.71       47.17      1.60 o 
   0   6   4       10.86        9.32      0.85 o 
   1   6   4        0.66        0.50      0.47 o 
   2   6   4       24.79       31.26      2.11 o 
   3   6   4       72.80       73.33      1.54 o 
   4   6   4      737.16      737.94      8.71 o 
   5   6   4       83.93       94.06      2.48 o 
   6   6   4        1.93        2.02      1.27 o 
   7   6   4        0.78        0.74      0.93 o 
   8   6   4       90.73       90.43      3.14 o 
   9   6   4        1.60       -0.55      1.42 o 
  10   6   4        0.13        0.56      1.26 o 
 -10   7   4       19.26       23.63      2.08 o 
  -9   7   4        1.19        2.21      1.35 o 
  -8   7   4        2.95        3.66      1.11 o 
  -7   7   4        0.87        1.40      0.95 o 
  -6   7   4        0.26       -0.29      0.74 o 
  -5   7   4       77.14       77.14      1.92 o 
  -4   7   4       78.29       88.87      2.00 o 
  -3   7   4        0.92       -0.69      0.69 o 
  -2   7   4       51.16       49.15      1.65 o 
  -1   7   4      124.20      112.02      2.82 o 
   0   7   4       27.67       28.99      2.36 o 
   1   7   4      131.52      123.83      2.93 o 
   2   7   4        6.88        7.14      0.98 o 
   3   7   4       32.15       32.00      1.69 o 
   4   7   4        1.24        2.01      0.92 o 
   5   7   4       60.04       61.84      2.58 o 
   6   7   4        1.72        1.69      1.20 o 
   7   7   4       13.27       13.51      1.65 o 
   8   7   4       48.46       43.80      3.06 o 
   9   7   4        0.12        0.24      1.74 o 
  -8   8   4        0.47       -0.79      1.06 o 
  -7   8   4        0.14        1.65      1.08 o 
  -6   8   4       38.43       38.72      1.90 o 
  -5   8   4        0.27        0.44      0.95 o 
  -4   8   4       62.58       68.75      2.16 o 
  -3   8   4       34.68       30.14      1.48 o 
  -2   8   4        4.55        2.23      0.85 o 
  -1   8   4        8.61        4.65      1.23 o 
   0   8   4        1.79        3.19      1.00 o 
   1   8   4        5.52        8.02      1.35 o 
   2   8   4        0.06        0.19      1.12 o 
   3   8   4       11.44       10.55      1.49 o 
   4   8   4       38.67       40.82      2.85 o 
   5   8   4        0.36       -1.32      1.32 o 
   6   8   4        0.47        2.06      1.29 o 
   7   8   4        1.81       -0.45      1.32 o 
   8   8   4        0.02        0.67      1.79 o 
  -6   9   4        4.87        4.36      1.50 o 
  -5   9   4       30.93       35.74      1.98 o 
  -4   9   4        9.20        8.74      1.61 o 
  -3   9   4        4.16        6.97      1.85 o 
  -2   9   4        5.97        6.23      1.48 o 
  -1   9   4       17.71       14.97      1.79 o 
   0   9   4        6.52        7.52      1.53 o 
   1   9   4        0.86        3.30      1.30 o 
   2   9   4        8.50        6.72      1.50 o 
   3   9   4        3.95        5.85      1.57 o 
   4   9   4       41.91       44.96      4.75 o 
   5   9   4        6.13        8.77      3.21 o 
  -2  10   4        2.82        0.86      1.86 o 
  -1  10   4        0.36        0.17      1.71 o 
   0  10   4        0.30        2.86      1.80 o 
   1  10   4        0.00       -0.12      1.67 o 
 -13   0   5       45.80       58.54      3.13 o 
 -11   0   5       17.30       18.06      1.50 o 
  -9   0   5      454.85      436.75      7.67 o 
  -7   0   5       58.45       71.78      1.91 o 
  -5   0   5     9145.63     9359.62    119.44 o 
  -3   0   5     5044.26     4899.29     62.34 o 
  -1   0   5     2673.72     2549.43     32.57 o 
   1   0   5      236.67      259.41      7.60 o 
   3   0   5       24.24       42.70      1.18 o 
   5   0   5      269.69      231.35      9.32 o 
   7   0   5       66.89       74.43      2.24 o 
   9   0   5       84.69       76.00      2.58 o 
  11   0   5        6.52        5.70      1.30 o 
  13   0   5        0.08        0.44      1.41 o 
 -14   1   5        5.77        8.26      1.87 o 
 -13   1   5        1.70        0.41      0.96 o 
 -12   1   5        3.36        0.85      1.00 o 
 -11   1   5       83.97       75.58      2.02 o 
 -10   1   5        1.18       -0.18      0.68 o 
  -9   1   5        0.05       -0.40      0.69 o 
  -8   1   5       29.33       30.02      0.93 o 
  -7   1   5        1.78        0.79      0.45 o 
  -6   1   5       74.70       72.42      1.35 o 
  -5   1   5      737.07      732.36      6.21 o 
  -4   1   5       95.82       77.96      1.28 o 
  -3   1   5       15.09       14.86      0.35 o 
  -2   1   5      130.60      127.05      1.19 o 
  -1   1   5     4533.67     4232.13     36.01 o 
   0   1   5      233.72      244.47      5.65 o 
   1   1   5      343.10      279.64      3.01 o 
   2   1   5      332.62      356.77      4.10 o 
   3   1   5     1433.85     1577.82     14.56 o 
   4   1   5       33.45       49.26      0.97 o 
   5   1   5       15.69        8.34      0.70 o 
   6   1   5      173.07      180.40      2.90 o 
   7   1   5       32.52       34.62      1.25 o 
   8   1   5      143.37      144.46      2.76 o 
   9   1   5       73.93       74.34      2.00 o 
  10   1   5       18.16       16.13      1.18 o 
  11   1   5        4.24        3.74      0.95 o 
  12   1   5        9.29       10.45      1.27 o 
  13   1   5        0.69       -1.05      1.05 o 
 -14   2   5        0.08       -0.90      1.04 o 
 -13   2   5        4.94        6.12      1.12 o 
 -12   2   5       16.33       18.15      1.43 o 
 -11   2   5        2.37        2.66      0.99 o 
 -10   2   5      142.43      134.41      3.07 o 
  -9   2   5        0.27       -0.74      0.74 o 
  -8   2   5       49.36       51.30      1.26 o 
  -7   2   5       86.84       91.68      1.28 o 
  -6   2   5       33.53       47.22      0.85 o 
  -5   2   5      582.87      627.78      5.72 o 
  -4   2   5      130.67      126.29      1.49 o 
  -3   2   5       13.55       12.35      1.27 o 
  -2   2   5      352.71      349.57      3.26 o 
  -1   2   5      324.21      351.02      3.75 o 
   0   2   5     5084.68     5063.86     49.20 o 
   1   2   5       49.98       50.14      1.43 o 
   2   2   5      215.16      213.77      2.89 o 
   3   2   5       86.20       83.22      1.48 o 
   4   2   5      165.81      207.35      2.54 o 
   5   2   5        2.41        2.48      0.38 o 
   6   2   5       22.32       21.35      0.95 o 
   7   2   5        1.23        2.53      0.67 o 
   8   2   5      156.51      150.19      2.86 o 
   9   2   5       97.90       86.17      2.19 o 
  10   2   5       18.11       18.27      1.25 o 
  11   2   5        2.01        2.20      0.98 o 
  12   2   5        7.69        8.29      1.27 o 
 -13   3   5        0.29        0.45      1.01 o 
 -12   3   5        0.10        1.02      1.04 o 
 -11   3   5       19.27       19.09      1.40 o 
 -10   3   5       69.93       59.73      2.07 o 
  -9   3   5        8.87        6.88      1.03 o 
  -8   3   5       15.01       11.57      1.20 o 
  -7   3   5        2.65        1.75      0.57 o 
  -6   3   5      129.03      127.44      2.03 o 
  -5   3   5       98.19       96.64      1.36 o 
  -4   3   5      164.04      177.34      1.94 o 
  -3   3   5      372.76      311.72      3.28 o 
  -2   3   5       29.17       38.66      0.71 o 
  -1   3   5     1639.82     1650.69     13.64 o 
   0   3   5        5.62       12.87      0.94 o 
   1   3   5      137.71      145.41      3.61 o 
   2   3   5       58.65       45.36      0.90 o 
   3   3   5        0.08        2.91      0.35 o 
   4   3   5        0.04        1.40      0.38 o 
   5   3   5        4.66        4.08      0.46 o 
   6   3   5       13.34       14.02      0.73 o 
   7   3   5       94.07       91.07      2.12 o 
   8   3   5      419.00      390.01      5.65 o 
   9   3   5       33.97       31.43      1.42 o 
  10   3   5        5.37        2.30      0.90 o 
  11   3   5        5.66        7.51      1.31 o 
  12   3   5       13.44       17.09      1.64 o 
 -13   4   5        4.62        3.05      1.12 o 
 -12   4   5        0.80        0.58      1.08 o 
 -11   4   5        8.37        9.39      1.31 o 
 -10   4   5       40.14       39.22      1.89 o 
  -9   4   5      195.05      202.55      3.96 o 
  -8   4   5        0.46       -0.03      0.64 o 
  -7   4   5       20.62       21.02      1.01 o 
  -6   4   5        0.06        0.22      0.43 o 
  -5   4   5       10.15        6.29      0.49 o 
  -4   4   5      165.30      157.33      2.00 o 
  -3   4   5      468.00      462.66      4.72 o 
  -2   4   5      106.15      113.75      1.38 o 
  -1   4   5       18.90       23.18      0.61 o 
   0   4   5     1689.94     1748.94     15.37 o 
   1   4   5        2.81        4.01      0.42 o 
   2   4   5       48.52       47.87      0.97 o 
   3   4   5        0.79        1.62      0.40 o 
   4   4   5        0.02        0.09      0.39 o 
   5   4   5       43.37       51.86      1.56 o 
   6   4   5       24.05       23.36      1.40 o 
   7   4   5       49.82       48.26      1.82 o 
   8   4   5       44.66       45.73      2.86 o 
   9   4   5       18.73       19.99      2.12 o 
  10   4   5       13.67       11.98      1.57 o 
  11   4   5        6.24        7.74      1.57 o 
  12   4   5        0.74        2.33      2.20 o 
 -12   5   5        0.05       -0.11      0.94 o 
 -11   5   5        0.37       -0.71      0.88 o 
 -10   5   5       49.69       49.68      2.07 o 
  -9   5   5      106.06      107.12      2.78 o 
  -8   5   5       35.65       37.29      1.47 o 
  -7   5   5        8.58       10.04      0.83 o 
  -6   5   5      128.06      120.53      2.05 o 
  -5   5   5        0.17        0.14      0.46 o 
  -4   5   5       45.86       56.66      2.01 o 
  -3   5   5        1.82        1.25      0.46 o 
  -2   5   5        2.42        0.85      0.42 o 
  -1   5   5      211.11      205.22      2.65 o 
   0   5   5       98.01      107.02      1.48 o 
   1   5   5      154.05      149.37      1.98 o 
   2   5   5       67.26       70.65      1.38 o 
   3   5   5       46.34       53.29      1.23 o 
   4   5   5       33.33       28.69      1.09 o 
   5   5   5      217.34      213.89      3.53 o 
   6   5   5      234.43      230.80      4.28 o 
   7   5   5       52.40       54.83      2.37 o 
   8   5   5       51.24       47.31      4.71 o 
   9   5   5       74.34       70.90      2.88 o 
  10   5   5        6.09        4.21      1.43 o 
  11   5   5        3.79        2.04      1.47 o 
 -11   6   5        0.00        0.81      1.28 o 
 -10   6   5        1.41        4.30      1.39 o 
  -9   6   5       16.50       18.02      2.14 o 
  -8   6   5        4.51        2.27      1.00 o 
  -7   6   5        8.30        7.40      0.95 o 
  -6   6   5        1.65        1.16      0.65 o 
  -5   6   5        2.97        2.19      0.61 o 
  -4   6   5        1.53        1.44      0.55 o 
  -3   6   5        0.84        0.72      0.52 o 
  -2   6   5       50.39       49.62      2.11 o 
  -1   6   5      773.62      747.17      8.78 o 
   0   6   5        4.78        5.75      0.81 o 
   1   6   5       82.07       77.51      1.80 o 
   2   6   5      269.05      270.54      3.25 o 
   3   6   5        0.53        0.72      0.81 o 
   4   6   5      203.22      209.22      3.24 o 
   5   6   5        2.49        0.91      0.76 o 
   6   6   5       12.87       10.39      1.18 o 
   7   6   5       72.26       75.43      3.06 o 
   8   6   5        5.59        4.04      1.44 o 
   9   6   5        0.06       -0.21      1.33 o 
  10   6   5        0.08       -0.05      1.69 o 
 -10   7   5        5.31        6.34      1.60 o 
  -9   7   5       55.89       63.35      2.84 o 
  -8   7   5        0.07       -0.20      0.99 o 
  -7   7   5        6.63        7.29      1.05 o 
  -6   7   5      146.45      147.53      2.82 o 
  -5   7   5       58.72       52.60      1.67 o 
  -4   7   5       70.29       76.74      2.45 o 
  -3   7   5       25.14       21.31      1.20 o 
  -2   7   5       13.23       16.96      1.11 o 
  -1   7   5       46.62       42.30      1.54 o 
   0   7   5       66.35       56.60      2.06 o 
   1   7   5       53.65       54.51      1.75 o 
   2   7   5       47.12       50.85      3.14 o 
   3   7   5        7.00        4.70      1.02 o 
   4   7   5        0.09       -0.55      0.90 o 
   5   7   5        0.15        1.56      1.11 o 
   6   7   5        0.17       -1.05      1.35 o 
   7   7   5       26.94       27.13      2.85 o 
   8   7   5        6.62        8.00      2.05 o 
   9   7   5       12.77       12.10      2.18 o 
  -8   8   5        0.24       -0.48      1.10 o 
  -7   8   5       10.00        8.55      1.27 o 
  -6   8   5       12.20       11.46      1.23 o 
  -5   8   5      160.05      173.78      3.59 o 
  -4   8   5       13.29       14.03      1.24 o 
  -3   8   5        0.00       -0.37      0.79 o 
  -2   8   5       26.78       24.26      1.30 o 
  -1   8   5        1.82        2.08      1.46 o 
   0   8   5        2.73        0.75      0.93 o 
   1   8   5        0.67       -1.04      1.04 o 
   2   8   5        1.16        0.56      1.14 o 
   3   8   5       93.12       92.47      3.20 o 
   4   8   5       67.73       67.07      3.54 o 
   5   8   5        1.49        0.38      2.01 o 
   6   8   5        0.04       -1.19      1.19 o 
   7   8   5        2.83        1.33      1.43 o 
  -6   9   5       17.73       22.56      2.02 o 
  -5   9   5       64.21       62.80      2.57 o 
  -4   9   5        2.14        3.65      1.11 o 
  -3   9   5        0.26        0.49      1.15 o 
  -2   9   5        0.12        0.45      1.29 o 
  -1   9   5        3.90        2.99      1.50 o 
   0   9   5       19.67       22.77      1.98 o 
   1   9   5        0.39        0.56      1.27 o 
   2   9   5        6.51        5.68      1.50 o 
   3   9   5        5.17        7.69      1.69 o 
   4   9   5        0.38       -1.01      2.30 o 
   5   9   5       17.53       24.49      4.03 o 
  -2  10   5        0.10       -1.48      1.65 o 
  -1  10   5        5.58        4.44      1.59 o 
   0  10   5        0.96        3.53      1.56 o 
   1  10   5       13.57       19.88      2.53 o 
 -14   0   6        7.44        3.36      2.68 o 
 -12   0   6        7.39       12.48      1.74 o 
 -10   0   6        6.10        5.55      0.87 o 
  -8   0   6        9.00        8.93      1.64 o 
  -6   0   6       84.00      118.62      1.93 o 
  -4   0   6      849.47      709.64      7.77 o 
  -2   0   6      335.98      266.67      4.32 o 
   0   0   6      119.18      132.52      3.05 o 
   2   0   6      226.95      255.87      4.36 o 
   4   0   6      163.40      166.10      4.61 o 
   6   0   6        1.08        1.02      0.67 o 
   8   0   6      190.01      164.08      3.88 o 
  10   0   6        3.79        3.54      1.17 o 
  12   0   6       77.88       84.21      5.90 o 
 -14   1   6        6.14       12.80      1.68 o 
 -13   1   6        3.76        3.98      1.04 o 
 -12   1   6       15.86       16.11      1.21 o 
 -11   1   6        2.12        1.60      0.70 o 
 -10   1   6       98.64      103.73      2.08 o 
  -9   1   6       50.73       46.20      1.33 o 
  -8   1   6      243.68      243.17      3.19 o 
  -7   1   6       45.64       49.67      0.86 o 
  -6   1   6      575.33      587.78      5.14 o 
  -5   1   6       39.04       51.24      0.78 o 
  -4   1   6       60.56       51.85      0.72 o 
  -3   1   6        2.75        3.92      0.23 o 
  -2   1   6     1552.58     1571.69     12.83 o 
  -1   1   6       17.12       25.36      1.57 o 
   0   1   6      174.60      130.01      2.77 o 
   1   1   6      650.28      666.33      9.02 o 
   2   1   6       29.95       30.05      1.12 o 
   3   1   6      378.33      405.34      4.68 o 
   4   1   6     3271.31     3458.35     31.53 o 
   5   1   6        8.42        8.97      0.50 o 
   6   1   6       16.51       14.45      0.97 o 
   7   1   6       16.79       15.30      0.91 o 
   8   1   6       62.53       64.78      1.79 o 
   9   1   6       11.99       12.79      1.29 o 
  10   1   6       11.06       10.34      1.06 o 
  11   1   6        0.92        0.12      0.87 o 
  12   1   6       11.05       11.35      1.31 o 
 -14   2   6        2.42        2.82      1.15 o 
 -13   2   6       11.56       14.94      1.32 o 
 -12   2   6        0.66        1.30      0.94 o 
 -11   2   6       11.22       11.12      1.06 o 
 -10   2   6       16.88       18.75      1.15 o 
  -9   2   6        0.01       -0.64      0.64 o 
  -8   2   6        3.67        2.24      0.54 o 
  -7   2   6      136.72      134.04      1.68 o 
  -6   2   6     1017.11     1064.80      8.95 o 
  -5   2   6       30.00       31.15      1.37 o 
  -4   2   6       10.57       11.82      0.71 o 
  -3   2   6      188.74      172.14      2.09 o 
  -2   2   6      838.93      798.59      7.08 o 
  -1   2   6      154.25      160.70      3.30 o 
   0   2   6     1092.04     1114.94     11.15 o 
   1   2   6      261.13      298.61      3.26 o 
   2   2   6      286.99      324.78      4.43 o 
   3   2   6        0.10        3.54      0.76 o 
   4   2   6      529.65      516.09      5.54 o 
   5   2   6        0.69        0.27      0.35 o 
   6   2   6      196.80      198.69      3.18 o 
   7   2   6       54.30       55.40      1.58 o 
   8   2   6        3.14        5.97      0.99 o 
   9   2   6        1.61        1.83      0.83 o 
  10   2   6       19.12       17.14      1.23 o 
  11   2   6        7.07        6.14      1.11 o 
  12   2   6        8.99       10.51      1.30 o 
 -13   3   6        3.31        2.94      1.07 o 
 -12   3   6        0.17       -0.55      0.85 o 
 -11   3   6        3.35        2.03      0.87 o 
 -10   3   6        0.02        0.03      0.79 o 
  -9   3   6      224.25      229.14      3.77 o 
  -8   3   6        4.53        3.58      0.63 o 
  -7   3   6        2.89        3.75      0.51 o 
  -6   3   6      104.20      109.52      1.79 o 
  -5   3   6        0.35        0.81      0.30 o 
  -4   3   6       21.17       30.80      0.86 o 
  -3   3   6        7.26        8.85      0.77 o 
  -2   3   6      624.60      579.83      5.36 o 
  -1   3   6     3710.54     3945.41     33.87 o 
   0   3   6      517.93      492.75      5.65 o 
   1   3   6        0.15        4.56      0.40 o 
   2   3   6       41.49       35.12      0.77 o 
   3   3   6       92.35      100.67      1.63 o 
   4   3   6      610.76      643.46      6.81 o 
   5   3   6        6.64        9.36      0.56 o 
   6   3   6       11.15       14.79      0.77 o 
   7   3   6       29.10       24.55      1.19 o 
   8   3   6        0.00        1.22      0.82 o 
   9   3   6       23.69       20.42      1.46 o 
  10   3   6        0.35        0.62      0.85 o 
  11   3   6        3.97        3.47      1.46 o 
  12   3   6        1.11        2.24      1.21 o 
 -13   4   6        0.03        0.16      1.03 o 
 -12   4   6        1.55        0.83      0.93 o 
 -11   4   6        2.62        1.02      0.90 o 
 -10   4   6       15.81       16.76      1.19 o 
  -9   4   6       26.33       22.36      1.20 o 
  -8   4   6       22.52       21.46      1.33 o 
  -7   4   6      237.11      246.03      3.88 o 
  -6   4   6      121.26      109.26      1.78 o 
  -5   4   6       75.74       78.51      1.40 o 
  -4   4   6       38.41       39.33      0.91 o 
  -3   4   6      183.41      176.19      2.14 o 
  -2   4   6       10.77       12.42      0.47 o 
  -1   4   6     1390.58     1463.21     12.25 o 
   0   4   6       13.96       17.57      0.63 o 
   1   4   6      257.89      224.59      2.71 o 
   2   4   6       13.20       16.86      0.64 o 
   3   4   6      134.93      139.57      2.04 o 
   4   4   6       17.59       17.68      0.78 o 
   5   4   6        5.82        5.61      0.72 o 
   6   4   6        5.37        3.13      0.72 o 
   7   4   6       42.32       42.47      1.74 o 
   8   4   6      381.54      382.21      6.42 o 
   9   4   6      172.29      168.04      3.79 o 
  10   4   6        2.72        3.86      1.32 o 
  11   4   6        7.85        9.09      1.67 o 
 -12   5   6        1.77        0.95      1.01 o 
 -11   5   6        6.57        5.51      1.06 o 
 -10   5   6        0.12        1.44      0.90 o 
  -9   5   6      137.04      149.96      3.06 o 
  -8   5   6        1.47        2.83      0.83 o 
  -7   5   6        1.12        0.92      0.71 o 
  -6   5   6      153.38      161.55      2.48 o 
  -5   5   6        0.03        0.27      0.47 o 
  -4   5   6       87.90       83.98      1.57 o 
  -3   5   6       53.64       46.20      1.15 o 
  -2   5   6        5.23       11.51      0.94 o 
  -1   5   6     2869.05     2857.64     28.44 o 
   0   5   6      853.00      849.71      7.86 o 
   1   5   6       21.95       24.48      0.78 o 
   2   5   6        0.42        0.70      0.45 o 
   3   5   6       20.41       21.13      0.77 o 
   4   5   6      141.64      138.09      2.19 o 
   5   5   6       27.06       29.70      1.29 o 
   6   5   6       74.25       76.32      2.03 o 
   7   5   6        4.53        4.92      1.08 o 
   8   5   6        1.84        2.97      1.37 o 
   9   5   6        0.69       -0.92      1.23 o 
  10   5   6        0.01       -1.23      1.23 o 
  11   5   6        0.30       -0.38      1.59 o 
 -11   6   6        0.15       -1.27      1.27 o 
 -10   6   6       60.52       69.85      3.00 o 
  -9   6   6       14.35       19.18      1.92 o 
  -8   6   6        3.08        2.03      0.95 o 
  -7   6   6        2.86        2.52      0.75 o 
  -6   6   6      283.39      278.14      3.83 o 
  -5   6   6      111.20      114.80      2.05 o 
  -4   6   6        0.21        0.50      0.53 o 
  -3   6   6        1.56        2.99      0.59 o 
  -2   6   6      152.94      150.11      2.53 o 
  -1   6   6      400.66      395.45      4.77 o 
   0   6   6      253.07      268.72      3.85 o 
   1   6   6       19.56       19.42      1.32 o 
   2   6   6      225.88      227.16      3.13 o 
   3   6   6      306.60      302.17      3.64 o 
   4   6   6       47.96       55.51      2.04 o 
   5   6   6       12.13       16.43      1.11 o 
   6   6   6      103.85      111.04      2.87 o 
   7   6   6       12.83       14.39      1.57 o 
   8   6   6       83.55       90.05      3.80 o 
   9   6   6       21.97       16.72      1.85 o 
  10   6   6        7.68        3.58      1.41 o 
 -10   7   6        0.97        1.10      1.40 o 
  -9   7   6        6.34        6.86      1.51 o 
  -8   7   6        2.33        3.17      1.13 o 
  -7   7   6        0.00        1.96      0.92 o 
  -6   7   6      159.13      153.46      2.90 o 
  -5   7   6      112.46      111.21      2.88 o 
  -4   7   6        7.36        7.40      0.86 o 
  -3   7   6       41.76       40.00      1.57 o 
  -2   7   6       91.45       90.92      2.24 o 
  -1   7   6       41.00       47.51      1.64 o 
   0   7   6        1.63        3.31      1.01 o 
   1   7   6      123.73      128.70      2.74 o 
   2   7   6        3.33        5.65      0.90 o 
   3   7   6       47.68       53.42      2.00 o 
   4   7   6       79.76       82.53      3.23 o 
   5   7   6       73.47       73.87      2.40 o 
   6   7   6        1.46        2.41      1.04 o 
   7   7   6       13.52       14.86      1.47 o 
   8   7   6        0.99        1.68      1.36 o 
   9   7   6        0.22        0.97      1.54 o 
  -8   8   6       10.16       13.42      1.70 o 
  -7   8   6        5.76        8.19      1.17 o 
  -6   8   6       23.62       33.23      2.05 o 
  -5   8   6        1.16        1.55      1.03 o 
  -4   8   6        0.39        1.34      0.95 o 
  -3   8   6        1.87        2.23      0.88 o 
  -2   8   6        1.59        1.73      0.84 o 
  -1   8   6       19.27       13.79      1.34 o 
   0   8   6       13.83       13.68      1.68 o 
   1   8   6        8.88        7.52      1.17 o 
   2   8   6       15.55       19.03      1.75 o 
   3   8   6       28.25       32.16      2.08 o 
   4   8   6       85.37       80.38      5.70 o 
   5   8   6        3.56        8.20      2.78 o 
   6   8   6        2.44        4.50      1.76 o 
   7   8   6        4.25        0.79      1.84 o 
  -6   9   6       25.58       29.52      2.38 o 
  -5   9   6       14.41       20.18      1.55 o 
  -4   9   6       34.05       39.24      1.81 o 
  -3   9   6        0.99        2.07      1.16 o 
  -2   9   6        5.08        5.44      1.29 o 
  -1   9   6       21.34       25.33      2.15 o 
   0   9   6       11.46       16.71      1.85 o 
   1   9   6        6.61        8.60      1.59 o 
   2   9   6        7.21        9.59      1.64 o 
   3   9   6       23.73       25.17      2.38 o 
   4   9   6        2.64        3.16      2.83 o 
   5   9   6        0.97        2.88      2.73 o 
  -1  10   6        4.87        5.15      2.44 o 
   0  10   6        0.48        0.04      1.71 o 
 -13   0   7        5.71        7.73      1.67 o 
 -11   0   7       16.40       16.15      1.18 o 
  -9   0   7        0.14       -0.51      0.76 o 
  -7   0   7      118.37      108.73      2.15 o 
  -5   0   7       22.39       45.28      1.42 o 
  -3   0   7       21.97       13.02      0.50 o 
  -1   0   7     4397.54     4468.21     56.95 o 
   1   0   7     3164.41     3256.86     60.15 o 
   3   0   7     1384.49     1464.25     22.20 o 
   5   0   7      153.36      135.13      3.01 o 
   7   0   7      214.27      215.97      5.70 o 
   9   0   7      133.51      134.25      3.63 o 
  11   0   7        0.00       -0.43      1.44 o 
 -14   1   7        3.90        2.55      1.69 o 
 -13   1   7        7.07        4.20      1.27 o 
 -12   1   7        5.29        6.96      0.99 o 
 -11   1   7       25.21       21.83      1.08 o 
 -10   1   7       79.44       77.61      1.78 o 
  -9   1   7        6.74        5.61      0.67 o 
  -8   1   7        0.04       -0.36      0.36 o 
  -7   1   7       33.43       30.45      0.70 o 
  -6   1   7       60.85       62.61      0.88 o 
  -5   1   7       78.52       67.92      0.88 o 
  -4   1   7        4.03        4.61      0.27 o 
  -3   1   7      259.26      274.26      2.53 o 
  -2   1   7       87.52       79.43      0.98 o 
  -1   1   7        0.00        3.44      0.29 o 
   0   1   7     1058.49     1082.16     13.91 o 
   1   1   7      146.74      153.78      2.86 o 
   2   1   7        0.11        3.53      0.32 o 
   3   1   7     1514.85     1598.29     15.81 o 
   4   1   7        9.13        9.44      0.58 o 
   5   1   7       56.91       62.85      1.22 o 
   6   1   7       18.11       23.32      1.45 o 
   7   1   7        7.56        8.16      0.80 o 
   8   1   7       12.05       13.62      1.26 o 
   9   1   7        2.73        1.88      1.04 o 
  10   1   7        1.50        1.30      0.86 o 
  11   1   7       18.39       20.06      2.26 o 
  12   1   7       10.71       13.38      1.40 o 
 -14   2   7        0.15        2.24      1.08 o 
 -13   2   7        0.48        2.14      1.02 o 
 -12   2   7       25.70       29.44      1.49 o 
 -11   2   7        0.25       -0.36      0.72 o 
 -10   2   7       25.83       18.54      1.12 o 
  -9   2   7        7.11        7.75      0.83 o 
  -8   2   7        0.38        0.56      0.56 o 
  -7   2   7       49.84       58.43      1.11 o 
  -6   2   7        1.18        2.10      0.31 o 
  -5   2   7      318.08      336.21      3.34 o 
  -4   2   7       31.01       29.63      1.20 o 
  -3   2   7      473.86      498.53      7.15 o 
  -2   2   7       14.94       16.29      0.86 o 
  -1   2   7     1096.88     1064.37     10.48 o 
   0   2   7      154.32      167.80      4.31 o 
   1   2   7     6155.12     6327.49     61.18 o 
   2   2   7       99.19       74.18      1.31 o 
   3   2   7       85.73       92.58      1.56 o 
   4   2   7       49.84       40.78      0.99 o 
   5   2   7      277.78      267.80      3.27 o 
   6   2   7        2.19        2.55      0.61 o 
   7   2   7       76.05       69.81      1.82 o 
   8   2   7      379.99      340.42      5.12 o 
   9   2   7       28.81       25.15      1.31 o 
  10   2   7        2.00        1.97      0.91 o 
  11   2   7        1.39        0.70      0.96 o 
  12   2   7        8.16       10.28      1.35 o 
 -13   3   7        8.21        4.35      1.13 o 
 -12   3   7        4.17        5.03      1.02 o 
 -11   3   7        4.71        2.68      0.89 o 
 -10   3   7       62.39       68.54      1.93 o 
  -9   3   7      148.73      132.25      2.63 o 
  -8   3   7        0.09       -0.50      0.52 o 
  -7   3   7       71.01       68.15      1.38 o 
  -6   3   7      340.67      334.34      3.91 o 
  -5   3   7       36.04       29.64      0.91 o 
  -4   3   7      274.44      290.20      3.10 o 
  -3   3   7      195.08      203.37      2.64 o 
  -2   3   7     1692.22     1818.21     16.73 o 
  -1   3   7      413.73      444.04      4.80 o 
   0   3   7      680.30      678.18      7.06 o 
   1   3   7      181.92      192.21      2.62 o 
   2   3   7       24.48       22.13      1.03 o 
   3   3   7      134.87      124.44      1.93 o 
   4   3   7        1.09        1.32      0.40 o 
   5   3   7       15.31       13.50      0.71 o 
   6   3   7      113.67      111.06      3.67 o 
   7   3   7        7.10        9.11      1.09 o 
   8   3   7       10.72       15.09      1.11 o 
   9   3   7        6.89        5.24      0.96 o 
  10   3   7       25.12       23.34      1.42 o 
  11   3   7       28.24       27.66      1.73 o 
  12   3   7        4.63        5.20      1.96 o 
 -13   4   7        8.92       10.97      1.31 o 
 -12   4   7        0.15       -0.87      0.87 o 
 -11   4   7        4.41        3.41      0.92 o 
 -10   4   7       88.84       83.41      2.32 o 
  -9   4   7        8.05        8.89      1.13 o 
  -8   4   7        9.95        9.94      0.82 o 
  -7   4   7        7.43        8.47      0.71 o 
  -6   4   7       13.13       14.92      0.72 o 
  -5   4   7        1.64        2.72      0.45 o 
  -4   4   7       71.48       74.60      1.32 o 
  -3   4   7       34.08       34.33      0.94 o 
  -2   4   7       49.04       47.00      1.01 o 
  -1   4   7      129.75      112.37      1.46 o 
   0   4   7      908.26      903.04      8.76 o 
   1   4   7       13.31       10.62      0.64 o 
   2   4   7       61.12       55.96      1.25 o 
   3   4   7       17.34       11.92      0.69 o 
   4   4   7        0.48        1.32      0.56 o 
   5   4   7        4.74        3.57      0.68 o 
   6   4   7      126.67      129.89      2.59 o 
   7   4   7       40.26       36.18      1.82 o 
   8   4   7      454.22      430.73      8.40 o 
   9   4   7        2.00        3.71      1.39 o 
  10   4   7       17.25       15.56      1.49 o 
  11   4   7        0.71       -1.03      1.30 o 
 -12   5   7        0.72        1.36      1.09 o 
 -11   5   7        0.19        0.32      1.04 o 
 -10   5   7       10.05       12.08      1.32 o 
  -9   5   7        2.50        2.74      0.92 o 
  -8   5   7       21.00       18.43      1.95 o 
  -7   5   7        0.09        0.48      0.65 o 
  -6   5   7      322.72      320.96      4.37 o 
  -5   5   7      139.97      142.63      2.34 o 
  -4   5   7       88.17       83.29      1.61 o 
  -3   5   7        1.90        3.22      0.59 o 
  -2   5   7      178.66      193.97      2.51 o 
  -1   5   7      563.31      568.46      6.35 o 
   0   5   7        4.09        5.40      0.50 o 
   1   5   7       20.55       23.72      0.79 o 
   2   5   7      213.86      199.71      3.01 o 
   3   5   7       11.94       10.92      0.79 o 
   4   5   7      101.13       96.89      2.09 o 
   5   5   7      241.93      253.27      4.08 o 
   6   5   7      247.23      251.81      4.15 o 
   7   5   7        4.48        5.88      1.12 o 
   8   5   7       62.15       70.20      2.49 o 
   9   5   7       17.75       19.53      1.84 o 
  10   5   7        2.42        2.01      1.40 o 
 -11   6   7        2.90        5.36      1.50 o 
 -10   6   7       25.36       28.53      4.25 o 
  -9   6   7       36.68       38.15      1.69 o 
  -8   6   7        3.64        3.54      0.91 o 
  -7   6   7       36.16       38.42      1.72 o 
  -6   6   7       25.09       30.88      1.17 o 
  -5   6   7        5.81        7.11      0.75 o 
  -4   6   7        6.40        8.90      0.93 o 
  -3   6   7      293.03      290.60      3.75 o 
  -2   6   7       20.13       20.44      0.99 o 
  -1   6   7      150.50      150.70      5.06 o 
   0   6   7      508.82      505.60      6.41 o 
   1   6   7     1624.50     1646.78     18.37 o 
   2   6   7      281.33      305.37      3.96 o 
   3   6   7        8.60       13.66      0.83 o 
   4   6   7      126.31      118.22      2.16 o 
   5   6   7      150.80      151.55      2.73 o 
   6   6   7        0.98        1.37      0.78 o 
   7   6   7       12.23       13.20      1.57 o 
   8   6   7       22.83       20.25      1.90 o 
   9   6   7        9.18        7.66      1.65 o 
  10   6   7        3.12        3.31      1.80 o 
 -10   7   7       25.94       25.85      2.55 o 
  -9   7   7        1.21        1.91      1.15 o 
  -8   7   7        5.51        3.66      1.14 o 
  -7   7   7        8.05       11.86      1.29 o 
  -6   7   7        9.63       13.18      1.09 o 
  -5   7   7       31.54       27.31      1.29 o 
  -4   7   7       32.20       27.77      1.23 o 
  -3   7   7       88.76       90.40      2.30 o 
  -2   7   7       24.21       28.38      1.37 o 
  -1   7   7       88.58       86.55      2.22 o 
   0   7   7        3.34        3.80      0.78 o 
   1   7   7        0.40       -0.44      0.84 o 
   2   7   7       65.16       67.53      1.79 o 
   3   7   7        9.74       10.24      1.17 o 
   4   7   7       63.95       67.82      2.67 o 
   5   7   7        4.65        7.95      1.19 o 
   6   7   7        2.39        1.80      1.06 o 
   7   7   7       19.49       22.05      2.17 o 
   8   7   7        0.55        0.37      1.35 o 
  -8   8   7        6.42        6.49      1.36 o 
  -7   8   7        0.73        0.46      1.11 o 
  -6   8   7       12.27       15.55      1.23 o 
  -5   8   7       48.45       42.29      2.07 o 
  -4   8   7        2.86        3.52      1.00 o 
  -3   8   7        3.38        3.19      0.91 o 
  -2   8   7        3.37        2.83      0.99 o 
  -1   8   7        2.80        2.56      0.89 o 
   0   8   7        7.02        9.63      1.22 o 
   1   8   7       32.87       37.11      1.65 o 
   2   8   7        6.37        8.58      1.45 o 
   3   8   7       79.16       80.39      3.11 o 
   4   8   7        6.81        3.07      2.35 o 
   5   8   7        0.11       -1.34      2.11 o 
   6   8   7        5.19        6.88      1.84 o 
   7   8   7        3.20        4.98      2.59 o 
  -6   9   7        9.57       13.76      1.40 o 
  -5   9   7       12.37        9.94      1.32 o 
  -4   9   7        6.03        6.17      1.20 o 
  -3   9   7       12.63       14.40      1.59 o 
  -2   9   7        1.40        3.17      1.40 o 
  -1   9   7       12.70       15.48      1.90 o 
   0   9   7        0.05       -1.16      1.16 o 
   1   9   7        2.29        6.47      1.77 o 
   2   9   7        5.07        6.72      1.54 o 
   3   9   7       31.45       27.13      2.19 o 
   4   9   7        3.00        3.69      2.83 o 
 -14   0   8        2.00        3.21      2.59 o 
 -12   0   8        2.76        1.23      1.24 o 
 -10   0   8      109.31      104.57      2.84 o 
  -8   0   8      243.48      238.01      4.09 o 
  -6   0   8       90.33       95.93      2.45 o 
  -4   0   8       24.51       19.79      0.65 o 
  -2   0   8     2168.44     2337.27     34.83 o 
   0   0   8     1094.24     1072.68     16.53 o 
   2   0   8       50.55       52.72      1.50 o 
   4   0   8       19.47       34.32      2.12 o 
   6   0   8      139.34      132.80      3.88 o 
   8   0   8       10.49        9.43      1.52 o 
  10   0   8        7.80        3.99      1.61 o 
  12   0   8        0.01        0.66      1.66 o 
 -14   1   8        8.46        6.61      1.49 o 
 -13   1   8        0.00       -1.19      1.25 o 
 -12   1   8        0.75       -0.35      0.79 o 
 -11   1   8        1.23       -0.54      0.66 o 
 -10   1   8       91.96       74.72      1.77 o 
  -9   1   8        2.51        3.63      0.62 o 
  -8   1   8        2.12        1.81      0.40 o 
  -7   1   8       10.46        9.04      0.42 o 
  -6   1   8       64.43       88.24      1.08 o 
  -5   1   8       11.24        7.98      0.47 o 
  -4   1   8      866.42      832.42      7.02 o 
  -3   1   8       96.00      122.21      1.32 o 
  -2   1   8     1276.49     1247.37     10.31 o 
  -1   1   8      846.62      882.60      7.81 o 
   0   1   8       50.12       60.87      2.43 o 
   1   1   8        0.03        1.09      0.35 o 
   2   1   8       46.66       61.01      1.29 o 
   3   1   8      359.79      407.50      5.80 o 
   4   1   8      107.31      116.06      2.10 o 
   5   1   8        0.09        2.17      0.43 o 
   6   1   8      257.55      278.42      4.17 o 
   7   1   8        5.50        6.01      0.80 o 
   8   1   8        0.21       -0.66      0.66 o 
   9   1   8        8.23        9.18      1.02 o 
  10   1   8        3.01        3.80      1.37 o 
  11   1   8        5.74        7.38      1.17 o 
  12   1   8       10.90       17.94      1.50 o 
 -14   2   8        0.70       -0.20      1.19 o 
 -13   2   8       24.88       24.59      1.51 o 
 -12   2   8       12.05       16.60      1.27 o 
 -11   2   8        2.92        3.76      0.89 o 
 -10   2   8        0.12        0.67      0.74 o 
  -9   2   8        2.84        0.12      0.64 o 
  -8   2   8        9.34        9.92      0.70 o 
  -7   2   8        5.36        6.09      0.48 o 
  -6   2   8       27.85       21.14      0.91 o 
  -5   2   8        2.94        5.63      0.50 o 
  -4   2   8      501.06      498.90      5.30 o 
  -3   2   8      430.01      448.56      4.22 o 
  -2   2   8      713.89      755.88      6.76 o 
  -1   2   8       65.11       68.96      1.04 o 
   0   2   8      328.23      348.60      4.21 o 
   1   2   8       51.39       69.50      1.25 o 
   2   2   8        1.38        0.67      0.35 o 
   3   2   8      401.84      416.34      4.97 o 
   4   2   8        4.81        7.33      0.52 o 
   5   2   8        2.93        3.16      0.47 o 
   6   2   8        0.51        0.46      0.56 o 
   7   2   8       15.08       11.21      0.91 o 
   8   2   8       37.13       36.05      1.76 o 
   9   2   8        0.52        0.28      0.79 o 
  10   2   8        0.00       -0.08      0.84 o 
  11   2   8        3.88        3.09      1.09 o 
  12   2   8        3.29        0.42      1.41 o 
 -13   3   8        0.13       -0.87      0.87 o 
 -12   3   8       12.55       11.32      1.18 o 
 -11   3   8        0.77        1.31      0.81 o 
 -10   3   8       41.82       37.47      1.53 o 
  -9   3   8        4.55        5.42      0.95 o 
  -8   3   8        0.62        0.03      0.56 o 
  -7   3   8        0.54        0.73      0.47 o 
  -6   3   8       56.33       52.06      1.19 o 
  -5   3   8      216.43      226.65      2.79 o 
  -4   3   8        0.15        0.42      0.30 o 
  -3   3   8        1.47        1.66      0.29 o 
  -2   3   8       66.73       75.93      1.75 o 
  -1   3   8     1848.20     1872.72     18.56 o 
   0   3   8       76.11      107.45      1.58 o 
   1   3   8      431.32      482.90      5.19 o 
   2   3   8       63.88       83.99      1.35 o 
   3   3   8      141.00      149.47      2.24 o 
   4   3   8      152.21      143.27      2.07 o 
   5   3   8       38.40       31.09      0.97 o 
   6   3   8       29.44       31.43      1.26 o 
   7   3   8      126.91      110.66      2.40 o 
   8   3   8        3.92        8.59      1.58 o 
   9   3   8        6.73        9.85      1.17 o 
  10   3   8        4.02        4.97      1.08 o 
  11   3   8       29.93       35.91      2.01 o 
 -13   4   8        0.74        0.45      1.01 o 
 -12   4   8        3.69        4.72      1.05 o 
 -11   4   8        0.33       -0.77      0.77 o 
 -10   4   8       35.82       32.70      1.45 o 
  -9   4   8        0.14        0.36      0.79 o 
  -8   4   8        0.00       -0.51      0.61 o 
  -7   4   8       83.68       83.81      1.96 o 
  -6   4   8       66.81       64.02      1.38 o 
  -5   4   8       83.79       89.78      2.03 o 
  -4   4   8       23.63       22.97      0.87 o 
  -3   4   8      173.15      164.31      2.30 o 
  -2   4   8       93.16      110.16      1.74 o 
  -1   4   8       46.84       38.09      1.42 o 
   0   4   8       59.96       67.03      1.23 o 
   1   4   8       35.02       42.64      1.11 o 
   2   4   8       58.15       57.11      1.31 o 
   3   4   8       27.01       27.83      0.95 o 
   4   4   8        1.45        2.25      0.63 o 
   5   4   8       18.73       13.26      0.92 o 
   6   4   8        1.51        2.20      1.19 o 
   7   4   8      101.19       98.61      2.65 o 
   8   4   8        8.29       13.66      1.43 o 
   9   4   8        0.66        0.57      1.06 o 
  10   4   8       24.97       23.47      1.70 o 
  11   4   8       12.19       11.79      2.45 o 
 -12   5   8        1.38        2.06      1.17 o 
 -11   5   8       36.46       39.31      1.94 o 
 -10   5   8        3.72        3.09      1.05 o 
  -9   5   8        7.27        7.24      1.03 o 
  -8   5   8        4.27        3.75      0.88 o 
  -7   5   8       59.34       63.26      1.67 o 
  -6   5   8       88.42       85.90      3.25 o 
  -5   5   8       83.52       72.49      1.69 o 
  -4   5   8      217.42      212.78      3.14 o 
  -3   5   8        1.84        0.76      0.52 o 
  -2   5   8      989.76      977.01      9.60 o 
  -1   5   8      222.66      238.63      5.18 o 
   0   5   8       10.26       14.17      0.73 o 
   1   5   8      539.06      517.86      8.69 o 
   2   5   8      117.54      124.51      2.47 o 
   3   5   8      124.55      123.36      2.09 o 
   4   5   8       92.05       91.93      3.23 o 
   5   5   8       46.26       49.99      1.72 o 
   6   5   8      159.70      159.50      3.10 o 
   7   5   8       42.28       44.98      1.98 o 
   8   5   8       22.08       29.79      1.76 o 
   9   5   8       15.84       18.34      1.85 o 
  10   5   8        0.34       -1.33      1.33 o 
 -11   6   8        1.91        0.81      1.12 o 
 -10   6   8       24.82       28.85      1.77 o 
  -9   6   8        0.28        1.48      0.97 o 
  -8   6   8       36.72       39.87      2.18 o 
  -7   6   8       18.58       20.15      1.12 o 
  -6   6   8       74.15       78.00      1.93 o 
  -5   6   8       99.94       99.05      2.08 o 
  -4   6   8      303.06      300.32      3.92 o 
  -3   6   8      120.06      120.45      2.17 o 
  -2   6   8      372.98      357.48      4.49 o 
  -1   6   8      670.22      613.44      6.97 o 
   0   6   8       38.61       43.61      1.54 o 
   1   6   8       11.13       16.55      1.03 o 
   2   6   8        2.06        3.76      0.72 o 
   3   6   8       81.65       81.98      2.32 o 
   4   6   8        0.56        0.93      0.77 o 
   5   6   8        1.38        1.37      0.91 o 
   6   6   8        1.68        2.20      0.84 o 
   7   6   8       20.20       21.95      1.81 o 
   8   6   8       70.43       65.83      3.48 o 
   9   6   8        2.74        2.77      1.48 o 
 -10   7   8       10.05       13.61      2.64 o 
  -9   7   8        8.14       10.92      1.43 o 
  -8   7   8        0.41        0.37      1.00 o 
  -7   7   8        3.11        3.46      1.07 o 
  -6   7   8       21.01       26.32      1.42 o 
  -5   7   8        0.83        0.16      0.79 o 
  -4   7   8        0.52        0.77      0.75 o 
  -3   7   8       70.36       70.18      2.13 o 
  -2   7   8      287.86      277.75      4.61 o 
  -1   7   8        1.41        2.44      0.77 o 
   0   7   8       64.50       61.94      1.73 o 
   1   7   8        2.78        3.89      0.76 o 
   2   7   8       46.21       48.15      1.65 o 
   3   7   8      185.41      201.01      3.37 o 
   4   7   8      199.73      205.89      3.75 o 
   5   7   8        1.89        3.52      1.24 o 
   6   7   8       24.45       24.49      1.61 o 
   7   7   8       33.70       33.66      2.19 o 
   8   7   8        5.06        6.48      1.99 o 
  -8   8   8       12.76       14.90      1.58 o 
  -7   8   8       21.03       23.47      1.70 o 
  -6   8   8      106.38      117.38      2.89 o 
  -5   8   8      114.93      119.26      2.97 o 
  -4   8   8       17.37       20.68      1.38 o 
  -3   8   8        1.04       -0.35      0.83 o 
  -2   8   8       30.38       29.43      1.58 o 
  -1   8   8       37.87       28.40      1.46 o 
   0   8   8       10.28        9.20      1.12 o 
   1   8   8        0.00       -0.27      0.83 o 
   2   8   8       14.04       16.12      1.42 o 
   3   8   8       15.87       13.17      1.63 o 
   4   8   8        7.39        4.46      2.54 o 
   5   8   8        2.12        1.68      2.25 o 
   6   8   8        4.82        3.59      2.49 o 
  -6   9   8        8.49       10.06      1.49 o 
  -5   9   8        1.32       -0.96      0.99 o 
  -4   9   8        1.94        1.74      1.05 o 
  -3   9   8        2.50        2.95      1.09 o 
  -2   9   8        4.17        3.36      1.34 o 
  -1   9   8        3.97        4.45      1.27 o 
   0   9   8       10.06       11.26      1.73 o 
   1   9   8        5.43        6.79      1.87 o 
   2   9   8       69.70       87.89      3.45 o 
   3   9   8       45.28       57.10      3.72 o 
   4   9   8       23.39       24.25      3.98 o 
 -13   0   9        7.09        4.67      1.58 o 
 -11   0   9       23.19       19.51      1.84 o 
  -9   0   9       16.42       15.75      1.14 o 
  -7   0   9       61.52       59.30      1.35 o 
  -5   0   9     1107.76     1137.74     12.36 o 
  -3   0   9       15.13       19.56      0.85 o 
  -1   0   9     3043.08     3346.61     42.90 o 
   1   0   9      951.12      975.89     18.82 o 
   3   0   9     2766.49     3188.73     47.56 o 
   5   0   9      140.47      153.89      4.24 o 
   7   0   9       28.29       22.09      1.78 o 
   9   0   9       55.76       51.79      2.93 o 
  11   0   9       15.64       20.45      2.37 o 
 -14   1   9        0.23       -0.84      1.23 o 
 -13   1   9        8.67        8.00      1.44 o 
 -12   1   9        3.11        3.46      0.93 o 
 -11   1   9        2.50        1.72      0.67 o 
 -10   1   9       83.25       78.61      1.80 o 
  -9   1   9        9.30        5.29      0.65 o 
  -8   1   9       78.15       80.75      1.30 o 
  -7   1   9       86.68       79.92      1.13 o 
  -6   1   9        1.14        1.59      0.33 o 
  -5   1   9      576.72      607.60      5.30 o 
  -4   1   9       36.54       50.31      1.32 o 
  -3   1   9      345.33      367.01      3.48 o 
  -2   1   9       22.41       38.49      0.93 o 
  -1   1   9      113.53      105.79      1.30 o 
   0   1   9        8.55       13.48      1.06 o 
   1   1   9      717.05      725.71      8.23 o 
   2   1   9       59.49       63.58      1.26 o 
   3   1   9      378.97      382.23      4.54 o 
   4   1   9       11.95        5.27      0.49 o 
   5   1   9       96.77       97.74      2.03 o 
   6   1   9        0.92        1.23      0.65 o 
   7   1   9       12.33        8.96      0.88 o 
   8   1   9        2.37        1.20      0.77 o 
   9   1   9        2.34        0.74      0.83 o 
  10   1   9       19.81       18.87      1.41 o 
  11   1   9        1.01        1.43      1.19 o 
  12   1   9        0.17        2.25      1.49 o 
 -13   2   9        0.00       -0.36      0.94 o 
 -12   2   9       18.83       20.67      1.33 o 
 -11   2   9        0.50       -0.51      0.74 o 
 -10   2   9        0.22       -0.01      0.73 o 
  -9   2   9       88.73       93.47      2.23 o 
  -8   2   9      115.23      111.37      1.83 o 
  -7   2   9        6.79       10.31      0.56 o 
  -6   2   9      295.51      319.95      3.49 o 
  -5   2   9      742.75      780.47      7.05 o 
  -4   2   9       14.85       11.93      0.40 o 
  -3   2   9      582.82      603.71      5.14 o 
  -2   2   9      102.34      144.93      1.66 o 
  -1   2   9     2606.80     2926.91     26.63 o 
   0   2   9       28.41       35.75      1.05 o 
   1   2   9     1983.65     2109.46     23.03 o 
   2   2   9      137.63      142.51      2.18 o 
   3   2   9     2185.97     2367.48     25.03 o 
   4   2   9       35.86       32.40      0.93 o 
   5   2   9        0.16        0.46      0.44 o 
   6   2   9        0.33        1.02      0.61 o 
   7   2   9       19.54       12.14      0.97 o 
   8   2   9       12.53       11.99      1.06 o 
   9   2   9        0.07        0.40      0.84 o 
  10   2   9        8.87        9.64      1.14 o 
  11   2   9        5.45        7.31      1.22 o 
 -13   3   9        0.90        0.22      0.97 o 
 -12   3   9        0.59       -0.25      0.87 o 
 -11   3   9       22.86       21.61      1.29 o 
 -10   3   9      176.99      173.36      4.18 o 
  -9   3   9       25.25       27.53      1.24 o 
  -8   3   9       20.11       16.45      0.89 o 
  -7   3   9       22.16       28.65      1.39 o 
  -6   3   9       93.07       95.13      1.69 o 
  -5   3   9       26.19       30.70      1.11 o 
  -4   3   9      252.88      263.56      2.92 o 
  -3   3   9      196.21      172.41      1.97 o 
  -2   3   9      694.24      714.44      6.92 o 
  -1   3   9      180.11      197.42      3.79 o 
   0   3   9       84.00       73.18      1.21 o 
   1   3   9       73.13      104.04      1.56 o 
   2   3   9      113.35      109.57      1.64 o 
   3   3   9        5.80       10.25      0.66 o 
   4   3   9        8.68        6.50      0.62 o 
   5   3   9       13.31       13.13      0.71 o 
   6   3   9        0.00       -0.55      0.55 o 
   7   3   9        4.69        4.75      0.91 o 
   8   3   9       57.66       54.76      1.87 o 
   9   3   9        0.01       -0.79      0.91 o 
  10   3   9        8.55        5.78      1.25 o 
  11   3   9       16.71       17.08      1.64 o 
 -13   4   9        0.01        0.29      1.04 o 
 -12   4   9        2.93        2.68      1.01 o 
 -11   4   9        8.40        8.54      1.06 o 
 -10   4   9        3.24        4.35      0.94 o 
  -9   4   9       18.19       16.78      1.11 o 
  -8   4   9      265.47      266.69      3.83 o 
  -7   4   9       10.26       13.85      0.82 o 
  -6   4   9      558.33      536.01      6.55 o 
  -5   4   9       13.04       14.07      0.80 o 
  -4   4   9       77.31       73.60      1.77 o 
  -3   4   9       21.99       18.45      0.79 o 
  -2   4   9       43.22       46.00      1.10 o 
  -1   4   9      127.91      125.38      2.03 o 
   0   4   9       47.65       50.35      1.10 o 
   1   4   9        3.02        2.82      0.49 o 
   2   4   9      181.70      176.81      2.45 o 
   3   4   9       83.51       82.43      1.72 o 
   4   4   9        0.06        0.31      0.62 o 
   5   4   9       86.37       82.79      2.47 o 
   6   4   9      130.41      128.35      3.03 o 
   7   4   9       15.33       18.15      1.41 o 
   8   4   9        2.54        5.47      1.17 o 
   9   4   9        2.71        1.96      1.12 o 
  10   4   9        5.95        5.61      1.32 o 
  11   4   9        0.08       -0.76      3.91 o 
 -12   5   9        1.88        3.91      1.21 o 
 -11   5   9        9.35       10.42      1.39 o 
 -10   5   9        7.63        8.31      1.24 o 
  -9   5   9       11.37       11.02      1.11 o 
  -8   5   9       14.11       11.79      1.04 o 
  -7   5   9      218.12      225.80      3.49 o 
  -6   5   9       19.53       15.29      1.14 o 
  -5   5   9      324.92      321.71      4.39 o 
  -4   5   9     1082.73     1016.75     11.55 o 
  -3   5   9       16.46       18.33      0.86 o 
  -2   5   9       91.86      101.42      1.84 o 
  -1   5   9      147.16      140.80      2.38 o 
   0   5   9       39.66       41.64      1.41 o 
   1   5   9       29.69       28.99      1.00 o 
   2   5   9        1.93        2.18      0.78 o 
   3   5   9      276.97      276.31      3.65 o 
   4   5   9        1.08        2.17      1.16 o 
   5   5   9       32.67       30.87      1.39 o 
   6   5   9       23.95       25.97      1.35 o 
   7   5   9      174.85      170.36      3.80 o 
   8   5   9       46.45       47.62      2.18 o 
   9   5   9        1.50       -1.33      1.33 o 
  10   5   9       10.60       11.49      2.00 o 
 -11   6   9        5.02        7.04      1.37 o 
 -10   6   9       24.50       27.67      1.75 o 
  -9   6   9       88.84       97.04      3.13 o 
  -8   6   9       37.22       36.42      1.58 o 
  -7   6   9        2.27        1.96      0.80 o 
  -6   6   9      143.32      144.76      2.68 o 
  -5   6   9       69.30       80.36      1.98 o 
  -4   6   9        1.68        3.70      0.74 o 
  -3   6   9      100.86      107.98      2.13 o 
  -2   6   9        3.13        6.77      0.85 o 
  -1   6   9     1118.34     1115.80     12.75 o 
   0   6   9       21.01       20.56      1.23 o 
   1   6   9      358.49      371.08      9.83 o 
   2   6   9      295.64      327.67      5.07 o 
   3   6   9      860.04      885.03     10.43 o 
   4   6   9       45.20       47.41      1.60 o 
   5   6   9        0.10       -0.75      0.75 o 
   6   6   9        9.50        8.51      0.96 o 
   7   6   9        3.82        1.95      1.39 o 
   8   6   9       18.95       19.18      1.91 o 
   9   6   9        0.10       -0.43      1.34 o 
 -10   7   9        9.98       11.33      2.07 o 
  -9   7   9        2.23        2.53      1.19 o 
  -8   7   9        0.02        0.85      1.03 o 
  -7   7   9       29.68       34.96      1.83 o 
  -6   7   9      101.29       97.10      2.52 o 
  -5   7   9      184.08      184.31      3.55 o 
  -4   7   9       75.97       75.58      2.14 o 
  -3   7   9       85.91       92.42      2.35 o 
  -2   7   9      222.36      192.95      4.07 o 
  -1   7   9      144.11      139.22      2.69 o 
   0   7   9       68.76       65.21      1.80 o 
   1   7   9       38.24       36.37      1.40 o 
   2   7   9       23.44       23.80      1.61 o 
   3   7   9      261.73      273.03      4.59 o 
   4   7   9        0.15        1.61      1.21 o 
   5   7   9        2.25        1.48      1.19 o 
   6   7   9       22.43       24.82      1.66 o 
   7   7   9       20.85       20.19      1.95 o 
   8   7   9        0.55        2.81      1.50 o 
  -8   8   9        1.13        2.01      1.24 o 
  -7   8   9       19.02       21.15      1.62 o 
  -6   8   9       25.03       24.55      1.50 o 
  -5   8   9        2.38       -0.25      1.09 o 
  -4   8   9        1.29        1.35      1.09 o 
  -3   8   9        0.25       -0.45      0.80 o 
  -2   8   9        1.77        0.85      0.88 o 
  -1   8   9       65.86       61.62      2.02 o 
   0   8   9        1.17        1.68      0.95 o 
   1   8   9        2.98        3.11      0.97 o 
   2   8   9       23.46       26.90      1.72 o 
   3   8   9        8.98       14.17      2.07 o 
   4   8   9        0.73       -0.43      2.35 o 
   5   8   9        8.84       10.07      2.92 o 
   6   8   9       21.45       22.58      3.69 o 
  -5   9   9        1.05       -1.14      1.14 o 
  -4   9   9       23.93       33.31      1.97 o 
  -3   9   9       28.93       35.84      1.76 o 
  -2   9   9       37.00       40.71      2.16 o 
  -1   9   9       49.35       56.37      3.69 o 
   0   9   9        0.01        1.43      1.37 o 
   1   9   9        0.01       -0.01      1.31 o 
   2   9   9        0.17        0.50      1.73 o 
   3   9   9       63.37       64.32      5.85 o 
 -14   0  10        0.01        0.24      2.30 o 
 -12   0  10       28.21       27.73      3.91 o 
 -10   0  10      187.75      181.62      4.06 o 
  -8   0  10      499.52      497.90      7.32 o 
  -6   0  10       40.87       36.78      0.99 o 
  -4   0  10       97.08       90.93      1.64 o 
  -2   0  10      112.65      110.40      2.06 o 
   0   0  10     1045.94      983.75     15.39 o 
   2   0  10      471.48      484.22      8.05 o 
   4   0  10      242.32      279.48      5.18 o 
   6   0  10      104.37      101.66      3.52 o 
   8   0  10        6.39       10.47      1.63 o 
  10   0  10        7.48        5.39      1.72 o 
 -14   1  10        1.35        3.04      1.37 o 
 -13   1  10       12.75       15.57      1.67 o 
 -12   1  10        0.80       -1.00      1.00 o 
 -11   1  10        0.60        1.27      0.67 o 
 -10   1  10      183.79      175.65      3.16 o 
  -9   1  10        4.07        5.77      0.67 o 
  -8   1  10        1.38       -0.14      0.41 o 
  -7   1  10       39.61       38.72      0.78 o 
  -6   1  10      481.14      512.23      4.23 o 
  -5   1  10        3.67        6.00      0.35 o 
  -4   1  10      393.67      393.75      3.43 o 
  -3   1  10        0.24        1.18      0.26 o 
  -2   1  10     5130.93     5157.02     41.59 o 
  -1   1  10       90.95      114.26      2.32 o 
   0   1  10      129.44      140.75      2.09 o 
   1   1  10        4.72        4.28      0.46 o 
   2   1  10      789.17      883.59      9.92 o 
   3   1  10        4.95        2.23      0.40 o 
   4   1  10      106.65      108.04      2.13 o 
   5   1  10       16.01       21.30      1.13 o 
   6   1  10       97.78       94.14      2.82 o 
   7   1  10       25.10       21.58      1.63 o 
   8   1  10       67.30       65.49      2.23 o 
   9   1  10       16.43       17.64      1.41 o 
  10   1  10        0.98        1.00      1.05 o 
  11   1  10        6.44        7.63      1.40 o 
 -13   2  10        5.35        4.68      1.18 o 
 -12   2  10        1.70        1.18      0.86 o 
 -11   2  10        0.55        0.95      0.76 o 
 -10   2  10       96.16       92.26      2.19 o 
  -9   2  10        0.08       -0.19      0.65 o 
  -8   2  10        0.86        2.04      0.48 o 
  -7   2  10      240.33      250.60      2.95 o 
  -6   2  10        1.79        7.63      0.62 o 
  -5   2  10      320.77      281.28      2.90 o 
  -4   2  10      109.55       95.05      1.18 o 
  -3   2  10       23.24       21.88      1.26 o 
  -2   2  10     1491.09     1645.71     14.35 o 
  -1   2  10      447.95      541.56      9.06 o 
   0   2  10      891.56      947.16     10.57 o 
   1   2  10      105.09      124.69      1.93 o 
   2   2  10        0.32        0.94      0.44 o 
   3   2  10        6.16        2.17      0.46 o 
   4   2  10      108.18      116.47      1.84 o 
   5   2  10       32.92       28.23      0.97 o 
   6   2  10       30.84       28.83      1.23 o 
   7   2  10       74.35       69.11      1.92 o 
   8   2  10       10.65        6.59      0.98 o 
   9   2  10        9.32        9.92      1.09 o 
  10   2  10        0.34        1.42      0.97 o 
  11   2  10        1.33        2.51      1.12 o 
 -13   3  10        9.66       14.38      1.36 o 
 -12   3  10       18.97       18.97      1.34 o 
 -11   3  10        4.51        3.59      0.90 o 
 -10   3  10       16.58       16.42      1.14 o 
  -9   3  10        0.89        2.17      0.73 o 
  -8   3  10       14.80       15.18      0.80 o 
  -7   3  10      188.60      189.23      2.65 o 
  -6   3  10       28.27       38.21      0.99 o 
  -5   3  10      202.38      198.60      2.42 o 
  -4   3  10       94.40      109.39      1.97 o 
  -3   3  10        0.11        1.05      0.31 o 
  -2   3  10      541.45      643.35      6.32 o 
  -1   3  10       42.55       38.57      1.83 o 
   0   3  10       50.70       39.85      1.05 o 
   1   3  10      156.91      185.85      2.41 o 
   2   3  10       30.33       24.42      0.92 o 
   3   3  10     1266.97     1269.76     12.92 o 
   4   3  10       95.32       93.49      2.06 o 
   5   3  10      141.28      145.16      2.48 o 
   6   3  10       19.38       16.44      1.02 o 
   7   3  10       47.13       37.49      1.49 o 
   8   3  10       55.90       51.98      2.55 o 
   9   3  10        0.31        0.03      1.01 o 
  10   3  10       11.35       10.48      1.45 o 
  11   3  10        9.66       14.26      1.84 o 
 -13   4  10        0.49        0.14      2.16 o 
 -12   4  10        3.15        4.52      1.06 o 
 -11   4  10        5.24        4.48      0.96 o 
 -10   4  10       10.41       11.25      1.07 o 
  -9   4  10        0.45       -0.22      0.73 o 
  -8   4  10       62.29       63.67      1.66 o 
  -7   4  10      622.10      610.24      7.44 o 
  -6   4  10      343.57      360.15      8.55 o 
  -5   4  10      831.05      793.44      9.19 o 
  -4   4  10        3.47        4.70      0.59 o 
  -3   4  10       10.92       11.12      0.66 o 
  -2   4  10       34.92       39.30      1.14 o 
  -1   4  10      908.03      963.49     12.05 o 
   0   4  10        3.84        3.99      0.56 o 
   1   4  10       80.46       76.40      1.80 o 
   2   4  10       37.12       33.49      1.02 o 
   3   4  10      229.18      231.04      3.38 o 
   4   4  10        1.34       -0.57      0.66 o 
   5   4  10       94.93       87.58      2.14 o 
   6   4  10        3.00        4.29      1.03 o 
   7   4  10       10.09        9.95      1.24 o 
   8   4  10        1.71        1.28      1.03 o 
   9   4  10        0.35        0.45      1.07 o 
  10   4  10        4.22        5.50      1.30 o 
 -12   5  10        2.69        5.80      1.33 o 
 -11   5  10       29.27       31.19      1.80 o 
 -10   5  10        9.23       10.17      1.29 o 
  -9   5  10       26.80       28.91      1.44 o 
  -8   5  10        2.88        3.77      0.88 o 
  -7   5  10      131.47      133.00      2.53 o 
  -6   5  10      145.07      146.42      3.12 o 
  -5   5  10       86.93       91.94      1.99 o 
  -4   5  10        1.25        1.88      0.69 o 
  -3   5  10       54.53       62.57      1.48 o 
  -2   5  10      542.05      527.62      6.44 o 
  -1   5  10       14.21       17.81      1.03 o 
   0   5  10       99.70       94.00      2.12 o 
   1   5  10      286.67      287.04      3.97 o 
   2   5  10     1083.77     1076.10     13.58 o 
   3   5  10     1041.21     1044.62     11.09 o 
   4   5  10       58.54       54.88      3.39 o 
   5   5  10      151.24      161.11      3.69 o 
   6   5  10       25.50       31.05      1.65 o 
   7   5  10       22.17       23.49      1.62 o 
   8   5  10       22.58       29.47      1.81 o 
   9   5  10        1.07        1.58      1.22 o 
  10   5  10        0.40        3.52      1.81 o 
 -11   6  10        5.36        5.42      1.43 o 
 -10   6  10       25.57       26.46      1.71 o 
  -9   6  10        7.49        5.95      1.11 o 
  -8   6  10        7.38        8.03      1.08 o 
  -7   6  10       65.86       65.68      1.83 o 
  -6   6  10      437.39      439.37      5.84 o 
  -5   6  10       32.44       37.40      2.12 o 
  -4   6  10       23.36       19.58      1.10 o 
  -3   6  10       10.15       11.37      0.89 o 
  -2   6  10      289.94      307.59      4.37 o 
  -1   6  10      611.19      602.75      7.82 o 
   0   6  10      185.16      190.20      4.11 o 
   1   6  10      183.39      170.13      3.69 o 
   2   6  10       15.58       19.64      1.27 o 
   3   6  10      282.33      280.06      4.61 o 
   4   6  10       17.76       20.74      1.15 o 
   5   6  10        0.24        0.10      0.82 o 
   6   6  10        5.00        5.22      0.92 o 
   7   6  10       27.75       32.55      1.63 o 
   8   6  10        1.57        2.03      1.43 o 
   9   6  10        0.38        0.24      1.40 o 
 -10   7  10        3.00        1.97      2.40 o 
  -9   7  10        0.00        1.08      1.12 o 
  -8   7  10        2.51        2.69      1.13 o 
  -7   7  10        5.80        9.31      1.15 o 
  -6   7  10       84.16       94.03      2.68 o 
  -5   7  10        7.18        7.87      0.96 o 
  -4   7  10       41.09       40.11      1.49 o 
  -3   7  10       34.83       35.02      2.24 o 
  -2   7  10       21.80       24.69      1.51 o 
  -1   7  10      118.86      109.64      2.59 o 
   0   7  10        0.39       -0.76      0.76 o 
   1   7  10       43.84       48.68      1.82 o 
   2   7  10       83.17       84.88      2.07 o 
   3   7  10        3.47        3.81      0.98 o 
   4   7  10       20.35       25.42      1.60 o 
   5   7  10        8.78        7.07      1.07 o 
   6   7  10       11.50       11.12      1.56 o 
   7   7  10        7.83        9.30      1.71 o 
  -8   8  10        9.76        8.88      1.67 o 
  -7   8  10        1.03        1.48      1.53 o 
  -6   8  10        0.04       -0.33      0.95 o 
  -5   8  10        3.75        3.24      1.17 o 
  -4   8  10        6.03        6.56      1.21 o 
  -3   8  10        1.20        0.08      0.97 o 
  -2   8  10       24.93       21.28      1.54 o 
  -1   8  10        0.14       -0.80      0.94 o 
   0   8  10        2.73        6.79      1.23 o 
   1   8  10        0.09       -0.29      1.07 o 
   2   8  10        3.81        4.07      1.17 o 
   3   8  10       38.40       36.34      2.79 o 
   4   8  10        4.29        1.63      2.40 o 
   5   8  10        0.51        1.34      2.44 o 
   6   8  10        9.96       12.41      3.16 o 
  -5   9  10        0.25        0.10      1.19 o 
  -4   9  10        2.66        1.70      1.19 o 
  -3   9  10        0.96        3.77      1.26 o 
  -2   9  10       39.95       48.09      2.73 o 
  -1   9  10       21.13       20.57      2.03 o 
   0   9  10       15.47       17.90      1.96 o 
   1   9  10        0.01        0.53      1.64 o 
   2   9  10        3.69        5.73      1.93 o 
   3   9  10        4.17        9.11      3.31 o 
 -13   0  11        4.20        6.40      1.69 o 
 -11   0  11      128.72      114.65      5.51 o 
  -9   0  11        2.50        1.41      0.77 o 
  -7   0  11       39.35       38.21      1.07 o 
  -5   0  11       29.11       30.13      0.90 o 
  -3   0  11       21.03       23.29      0.85 o 
  -1   0  11        2.10       10.41      0.93 o 
   1   0  11        9.86        5.76      0.84 o 
   3   0  11      196.64      213.90      4.21 o 
   5   0  11      383.83      381.16      8.51 o 
   7   0  11      180.64      154.81      4.94 o 
   9   0  11       38.30       36.43      4.19 o 
  11   0  11        9.75       16.22      2.35 o 
 -14   1  11        0.30        1.27      1.66 o 
 -13   1  11        3.99        3.53      1.56 o 
 -12   1  11        1.31        0.07      1.02 o 
 -11   1  11        0.99        0.96      0.68 o 
 -10   1  11        5.65        4.38      0.75 o 
  -9   1  11        7.13        7.73      0.67 o 
  -8   1  11       38.84       40.65      1.04 o 
  -7   1  11      320.96      315.18      3.14 o 
  -6   1  11        9.06       12.83      0.45 o 
  -5   1  11      566.10      602.99      5.36 o 
  -4   1  11        0.38        0.06      0.24 o 
  -3   1  11      274.17      261.56      2.45 o 
  -2   1  11      208.51      249.56      4.06 o 
  -1   1  11     1409.66     1430.23     12.57 o 
   0   1  11      335.23      354.92      4.42 o 
   1   1  11      307.07      342.83      6.26 o 
   2   1  11       85.81       88.26      2.20 o 
   3   1  11      442.23      453.95      5.11 o 
   4   1  11      227.78      217.43      2.85 o 
   5   1  11       11.42       13.32      1.00 o 
   6   1  11        1.95        3.36      1.02 o 
   7   1  11        8.92        6.95      1.15 o 
   8   1  11       18.73       12.64      1.26 o 
   9   1  11        2.68        1.36      0.96 o 
  10   1  11       14.14       14.56      1.48 o 
  11   1  11        0.01        1.05      1.17 o 
 -13   2  11        0.30       -0.23      1.02 o 
 -12   2  11        0.56        0.81      0.87 o 
 -11   2  11       11.36        8.33      0.98 o 
 -10   2  11       33.15       29.88      2.14 o 
  -9   2  11       22.99       21.78      1.01 o 
  -8   2  11        4.09        4.16      0.53 o 
  -7   2  11      368.99      362.34      3.99 o 
  -6   2  11      896.65      856.33      8.94 o 
  -5   2  11       41.92       43.85      0.94 o 
  -4   2  11       26.76       32.05      0.79 o 
  -3   2  11       52.67       56.98      1.23 o 
  -2   2  11        1.09        4.09      0.35 o 
  -1   2  11      121.56      134.99      1.92 o 
   0   2  11       57.80       47.01      1.26 o 
   1   2  11       21.91       22.38      0.94 o 
   2   2  11      146.79      154.42      2.58 o 
   3   2  11       15.50       18.99      1.54 o 
   4   2  11        4.33        6.83      0.72 o 
   5   2  11       28.25       28.94      1.23 o 
   6   2  11       21.97       30.06      1.31 o 
   7   2  11      145.04      136.70      2.82 o 
   8   2  11        0.78        0.20      0.81 o 
   9   2  11        0.19       -0.42      0.88 o 
  10   2  11       20.53       23.91      2.68 o 
  11   2  11        5.90       10.05      1.52 o 
 -13   3  11        8.06        9.62      1.24 o 
 -12   3  11        0.03        1.01      0.90 o 
 -11   3  11        0.46        0.78      0.82 o 
 -10   3  11        7.59        8.66      0.99 o 
  -9   3  11        0.30       -0.51      0.66 o 
  -8   3  11       55.33       50.42      1.32 o 
  -7   3  11        0.06        1.17      0.57 o 
  -6   3  11      344.84      356.06      3.93 o 
  -5   3  11       91.38       88.38      1.43 o 
  -4   3  11        4.54        4.86      0.41 o 
  -3   3  11      102.20      109.50      1.50 o 
  -2   3  11        6.35        4.92      0.39 o 
  -1   3  11       34.38       37.11      1.04 o 
   0   3  11      190.61      212.86      4.74 o 
   1   3  11      121.28      149.19      2.35 o 
   2   3  11      810.81      850.07     11.37 o 
   3   3  11      297.06      279.29      4.49 o 
   4   3  11       93.37       89.03      2.04 o 
   5   3  11        1.41        1.72      0.61 o 
   6   3  11       11.97       10.71      1.11 o 
   7   3  11       41.68       39.37      1.86 o 
   8   3  11       94.41       79.36      2.59 o 
   9   3  11        1.10        2.31      1.13 o 
  10   3  11        5.95        7.68      1.40 o 
 -12   4  11        4.32        3.71      1.05 o 
 -11   4  11        2.95        3.35      0.96 o 
 -10   4  11        9.39       10.19      1.05 o 
  -9   4  11       19.61       19.63      1.18 o 
  -8   4  11      117.44      119.61      2.41 o 
  -7   4  11      261.35      256.80      3.76 o 
  -6   4  11      735.97      700.33      9.20 o 
  -5   4  11      136.37      113.15      2.13 o 
  -4   4  11        3.38        2.97      0.54 o 
  -3   4  11        0.18        0.54      0.43 o 
  -2   4  11      115.66      122.28      1.97 o 
  -1   4  11       12.38       10.74      0.80 o 
   0   4  11      215.53      204.23      2.98 o 
   1   4  11       35.32       35.80      1.17 o 
   2   4  11      385.91      377.93      4.53 o 
   3   4  11       38.03       38.09      1.21 o 
   4   4  11      189.78      177.69      3.21 o 
   5   4  11      119.50      123.59      2.64 o 
   6   4  11       47.15       48.82      2.28 o 
   7   4  11        5.98        5.28      1.11 o 
   8   4  11       38.06       38.17      1.89 o 
   9   4  11        4.60        7.66      1.32 o 
  10   4  11        0.07       -0.40      1.12 o 
 -12   5  11        0.10       -0.41      1.23 o 
 -11   5  11        4.45        4.50      1.21 o 
 -10   5  11        6.17        6.85      1.29 o 
  -9   5  11       23.87       25.04      1.40 o 
  -8   5  11        2.43        4.09      0.93 o 
  -7   5  11      118.52      113.48      2.31 o 
  -6   5  11      366.03      365.12      4.98 o 
  -5   5  11      354.25      367.70      4.95 o 
  -4   5  11       71.84       66.19      1.81 o 
  -3   5  11        8.55       11.15      0.96 o 
  -2   5  11      505.83      451.49      5.78 o 
  -1   5  11        3.82        3.81      0.77 o 
   0   5  11      545.41      535.84      7.33 o 
   1   5  11       21.87       28.19      1.50 o 
   2   5  11      179.66      184.33      5.75 o 
   3   5  11       54.12       55.56      1.57 o 
   4   5  11        0.63       -0.72      0.72 o 
   5   5  11        1.11        3.52      0.90 o 
   6   5  11       17.85       19.84      1.90 o 
   7   5  11        7.76        8.09      1.26 o 
   8   5  11       89.20       88.04      3.30 o 
   9   5  11        5.67        6.09      1.37 o 
 -11   6  11        7.62       13.45      1.74 o 
 -10   6  11        2.00        4.12      1.35 o 
  -9   6  11       16.33       15.15      1.31 o 
  -8   6  11        3.30        4.33      0.99 o 
  -7   6  11       12.29       14.72      1.08 o 
  -6   6  11       83.13       74.34      1.97 o 
  -5   6  11       41.24       39.02      1.44 o 
  -4   6  11       51.56       46.49      1.52 o 
  -3   6  11        0.08        0.65      0.65 o 
  -2   6  11      464.49      454.51      6.35 o 
  -1   6  11        0.02        0.96      0.73 o 
   0   6  11        7.76        8.29      0.97 o 
   1   6  11        0.07        0.33      1.21 o 
   2   6  11       80.43       77.59      2.47 o 
   3   6  11       39.19       39.03      1.69 o 
   4   6  11       26.72       27.48      1.28 o 
   5   6  11        8.47        6.03      0.90 o 
   6   6  11       16.72       15.94      1.28 o 
   7   6  11       49.55       62.28      2.23 o 
   8   6  11        7.37        8.82      1.65 o 
  -9   7  11        0.09       -0.57      1.74 o 
  -8   7  11        0.01       -0.15      1.04 o 
  -7   7  11        0.66        0.20      0.82 o 
  -6   7  11        0.15        1.63      0.85 o 
  -5   7  11       43.29       44.46      1.63 o 
  -4   7  11       55.01       48.64      1.63 o 
  -3   7  11       43.80       45.49      2.00 o 
  -2   7  11       52.23       40.25      1.69 o 
  -1   7  11       38.39       41.17      1.72 o 
   0   7  11        0.04        0.92      0.86 o 
   1   7  11       92.78       93.27      4.01 o 
   2   7  11        7.02        6.56      1.04 o 
   3   7  11        5.23        5.27      1.01 o 
   4   7  11       14.88       14.24      1.61 o 
   5   7  11        1.54        0.59      1.02 o 
   6   7  11       19.54       21.35      1.88 o 
   7   7  11       11.31        9.99      2.13 o 
  -8   8  11        5.53        8.39      2.68 o 
  -7   8  11       24.81       28.96      1.85 o 
  -6   8  11        2.39        1.99      1.19 o 
  -5   8  11        2.98        2.08      1.11 o 
  -4   8  11        0.60       -0.95      0.95 o 
  -3   8  11        3.86        2.57      1.09 o 
  -2   8  11       89.52       91.53      2.80 o 
  -1   8  11      124.24      122.70      2.95 o 
   0   8  11        7.38        8.41      1.10 o 
   1   8  11        0.79        2.38      1.13 o 
   2   8  11        0.06       -0.60      1.01 o 
   3   8  11        0.00        1.90      1.11 o 
   4   8  11        2.08        3.21      2.44 o 
   5   8  11        0.00        2.06      2.68 o 
  -5   9  11        7.83       11.72      5.22 o 
  -4   9  11        4.92        5.64      1.36 o 
  -3   9  11        1.17        1.31      1.19 o 
  -2   9  11        2.98        7.19      1.69 o 
  -1   9  11        3.67        6.44      1.61 o 
   0   9  11        2.47        4.21      1.72 o 
   1   9  11        2.45        0.96      1.64 o 
   2   9  11        0.22        2.00      1.86 o 
 -12   0  12        5.36        1.70      1.30 o 
 -10   0  12       67.69       51.04      2.62 o 
  -8   0  12       78.88       92.37      1.94 o 
  -6   0  12        8.05        8.72      0.58 o 
  -4   0  12      181.40      168.99      2.43 o 
  -2   0  12      267.18      299.87      4.61 o 
   0   0  12      233.86      237.45      4.52 o 
   2   0  12        4.84        3.40      0.86 o 
   4   0  12        7.04        5.96      0.90 o 
   6   0  12      113.59       91.16      3.41 o 
   8   0  12       71.88       59.49      3.18 o 
  10   0  12        0.68       -1.08      1.40 o 
 -13   1  12        2.38        1.47      1.22 o 
 -12   1  12       11.51       12.33      1.50 o 
 -11   1  12       45.36       46.54      2.16 o 
 -10   1  12        6.16        5.18      0.75 o 
  -9   1  12       22.21       20.44      0.88 o 
  -8   1  12       43.63       42.70      1.09 o 
  -7   1  12      259.94      262.05      2.74 o 
  -6   1  12      283.74      273.94      2.54 o 
  -5   1  12       85.38       80.19      1.10 o 
  -4   1  12      404.30      407.03      3.47 o 
  -3   1  12       64.92       62.46      0.93 o 
  -2   1  12     1469.63     1691.95     14.04 o 
  -1   1  12      115.62      126.40      1.65 o 
   0   1  12        3.95        3.61      0.48 o 
   1   1  12       54.78       50.08      1.99 o 
   2   1  12      700.13      661.74      7.73 o 
   3   1  12       22.47       23.35      0.85 o 
   4   1  12       16.99       13.71      0.72 o 
   5   1  12       19.37       21.66      1.21 o 
   6   1  12        1.01       -0.72      0.72 o 
   7   1  12       54.05       54.16      2.39 o 
   8   1  12       45.09       42.87      2.34 o 
   9   1  12        7.42        7.82      1.46 o 
  10   1  12        6.99        6.77      1.35 o 
  11   1  12        2.02        1.47      1.48 o 
 -13   2  12       10.94       11.98      1.64 o 
 -12   2  12        9.50        6.73      1.03 o 
 -11   2  12        0.40       -0.02      0.78 o 
 -10   2  12       16.74       15.54      1.09 o 
  -9   2  12       17.71       15.61      0.93 o 
  -8   2  12       56.47       64.10      1.31 o 
  -7   2  12       13.63       10.59      0.64 o 
  -6   2  12      373.37      358.65      3.94 o 
  -5   2  12        0.95        0.47      0.38 o 
  -4   2  12      191.78      220.95      2.48 o 
  -3   2  12       30.94       22.86      0.60 o 
  -2   2  12       55.10       64.07      1.60 o 
  -1   2  12       17.37       18.40      0.84 o 
   0   2  12     1062.52     1159.63     12.92 o 
   1   2  12      112.39      108.60      2.09 o 
   2   2  12        6.53        7.25      0.60 o 
   3   2  12      436.51      459.83      5.65 o 
   4   2  12        0.22        0.59      0.54 o 
   5   2  12       24.64       22.33      2.07 o 
   6   2  12        9.61        8.38      1.14 o 
   7   2  12        0.67       -0.80      0.80 o 
   8   2  12       16.67       10.81      1.23 o 
   9   2  12        1.54        2.56      1.12 o 
  10   2  12        0.00        2.34      1.19 o 
  11   2  12        3.79        1.11      1.69 o 
 -13   3  12       12.11       13.35      1.34 o 
 -12   3  12        3.20        2.92      0.96 o 
 -11   3  12       39.34       40.71      1.68 o 
 -10   3  12       48.04       49.41      1.74 o 
  -9   3  12        5.08        3.42      0.78 o 
  -8   3  12       21.26       18.11      0.89 o 
  -7   3  12      424.12      406.28      4.82 o 
  -6   3  12       81.95       69.85      1.35 o 
  -5   3  12       24.05       22.37      0.77 o 
  -4   3  12        0.27        1.21      0.36 o 
  -3   3  12      187.32      178.88      2.13 o 
  -2   3  12      184.69      193.56      2.58 o 
  -1   3  12      127.89      109.63      1.90 o 
   0   3  12        5.16        9.06      0.62 o 
   1   3  12        0.71        2.26      0.85 o 
   2   3  12       82.12       76.41      2.25 o 
   3   3  12       33.70       33.75      1.65 o 
   4   3  12       12.14        9.20      0.80 o 
   5   3  12       11.67       13.16      1.01 o 
   6   3  12        8.07        3.77      1.00 o 
   7   3  12       12.98       12.70      1.31 o 
   8   3  12       16.18       17.22      1.99 o 
   9   3  12       11.45       13.35      1.65 o 
  10   3  12        6.21        3.75      1.27 o 
 -12   4  12        5.16        5.31      1.30 o 
 -11   4  12        6.30        7.70      1.27 o 
 -10   4  12       24.03       31.63      2.01 o 
  -9   4  12       37.69       37.44      1.56 o 
  -8   4  12       10.47       10.70      0.92 o 
  -7   4  12        2.58        1.13      0.70 o 
  -6   4  12      336.52      307.03      4.31 o 
  -5   4  12       24.06       16.00      0.91 o 
  -4   4  12       14.42       13.96      0.79 o 
  -3   4  12       44.76       41.91      1.15 o 
  -2   4  12        2.85        3.82      0.61 o 
  -1   4  12       49.55       58.05      1.60 o 
   0   4  12       34.56       29.98      1.79 o 
   1   4  12        2.00        3.54      0.62 o 
   2   4  12       67.60       72.55      1.71 o 
   3   4  12      207.75      195.52      2.90 o 
   4   4  12        3.68        3.80      0.77 o 
   5   4  12      151.46      151.13      3.12 o 
   6   4  12        1.73        1.68      0.97 o 
   7   4  12        3.82        0.91      1.03 o 
   8   4  12        2.35        2.16      1.14 o 
   9   4  12        6.38        7.30      1.35 o 
  10   4  12        0.12       -1.26      1.33 o 
 -11   5  12        3.26        5.44      1.29 o 
 -10   5  12       11.92       14.33      1.39 o 
  -9   5  12        5.84        3.72      0.96 o 
  -8   5  12        0.06        0.61      0.72 o 
  -7   5  12        5.42        6.31      0.86 o 
  -6   5  12       53.86       50.33      1.87 o 
  -5   5  12      185.41      185.39      3.06 o 
  -4   5  12       52.64       45.47      2.02 o 
  -3   5  12        0.05        0.58      0.58 o 
  -2   5  12        5.07        4.53      1.06 o 
  -1   5  12        0.09        0.49      0.77 o 
   0   5  12       10.57       10.95      0.97 o 
   1   5  12      139.35      130.44      2.65 o 
   2   5  12        2.42        3.98      1.07 o 
   3   5  12       44.56       43.01      1.44 o 
   4   5  12        5.13        5.42      0.80 o 
   5   5  12       27.19       32.02      1.38 o 
   6   5  12        0.12       -0.04      0.95 o 
   7   5  12        0.09        1.02      1.09 o 
   8   5  12        0.03        0.82      1.20 o 
   9   5  12        2.40        1.55      1.27 o 
 -10   6  12        4.10        5.47      1.28 o 
  -9   6  12        0.25       -0.83      0.89 o 
  -8   6  12       51.54       56.94      2.00 o 
  -7   6  12        0.34        1.19      0.79 o 
  -6   6  12       12.88       16.18      1.10 o 
  -5   6  12        9.03       10.51      0.99 o 
  -4   6  12      109.74      118.16      3.24 o 
  -3   6  12        0.04        1.30      0.72 o 
  -2   6  12      223.37      210.43      3.39 o 
  -1   6  12        2.87        3.80      0.80 o 
   0   6  12      279.23      287.28      5.32 o 
   1   6  12       35.09       33.51      1.71 o 
   2   6  12      197.43      190.54      4.07 o 
   3   6  12       26.01       25.52      1.41 o 
   4   6  12        0.08       -0.72      0.74 o 
   5   6  12       26.23       27.14      2.13 o 
   6   6  12        3.13        2.89      1.00 o 
   7   6  12        1.53        2.63      1.11 o 
   8   6  12        4.17        4.07      1.21 o 
  -9   7  12        5.38        4.97      1.32 o 
  -8   7  12        0.57       -0.89      0.89 o 
  -7   7  12       14.27       16.32      1.18 o 
  -6   7  12       91.33       90.12      2.23 o 
  -5   7  12        9.15       11.27      1.05 o 
  -4   7  12       26.38       28.82      1.33 o 
  -3   7  12        7.68        5.03      1.10 o 
  -2   7  12       38.93       32.33      2.30 o 
  -1   7  12       10.26        5.57      1.01 o 
   0   7  12       21.02       22.02      1.38 o 
   1   7  12       28.62       28.90      1.70 o 
   2   7  12        0.06        1.99      0.91 o 
   3   7  12       22.76       24.70      1.61 o 
   4   7  12        6.83        8.46      1.30 o 
   5   7  12        2.83        4.26      1.17 o 
   6   7  12       31.27       39.12      2.03 o 
  -7   8  12        5.89        7.44      1.22 o 
  -6   8  12        2.82        1.61      1.17 o 
  -5   8  12        6.47        6.20      1.29 o 
  -4   8  12        0.56        0.12      1.05 o 
  -3   8  12        5.84        6.22      1.21 o 
  -2   8  12      110.07       91.03      3.15 o 
  -1   8  12       25.50       26.64      1.54 o 
   0   8  12        8.03        8.02      1.14 o 
   1   8  12        2.56        2.24      1.15 o 
   2   8  12       23.04       30.73      1.88 o 
   3   8  12       31.19       28.19      1.86 o 
   4   8  12        5.70        4.27      2.88 o 
   5   8  12        1.09        2.40      2.64 o 
  -4   9  12        0.55        2.76      1.27 o 
  -3   9  12        1.17        1.33      1.17 o 
  -2   9  12       20.01       18.89      1.68 o 
  -1   9  12        6.49        4.12      1.54 o 
   0   9  12       10.54       10.40      1.54 o 
   1   9  12        0.00        0.47      1.18 o 
 -13   0  13        0.20        2.30      2.25 o 
 -11   0  13        1.06        1.95      1.27 o 
  -9   0  13      153.41      160.50      3.24 o 
  -7   0  13      544.72      539.36      6.46 o 
  -5   0  13      217.85      191.60      2.73 o 
  -3   0  13      181.01      143.00      2.43 o 
  -1   0  13      365.74      318.70      6.79 o 
   1   0  13      602.84      531.77     11.13 o 
   3   0  13        2.13        1.35      0.71 o 
   5   0  13      548.98      537.93     16.08 o 
   7   0  13      201.50      186.66      5.59 o 
   9   0  13       19.95       21.25      2.28 o 
 -13   1  13        8.50       10.71      1.61 o 
 -12   1  13        1.74        1.43      1.15 o 
 -11   1  13       49.51       43.63      2.59 o 
 -10   1  13       13.28       11.86      0.98 o 
  -9   1  13       48.13       46.58      1.30 o 
  -8   1  13        7.99        8.43      0.67 o 
  -7   1  13       87.25       84.31      1.42 o 
  -6   1  13      158.50      174.07      1.94 o 
  -5   1  13      204.83      221.42      2.15 o 
  -4   1  13      158.96      182.36      2.02 o 
  -3   1  13       63.41       62.87      1.46 o 
  -2   1  13       85.83      104.95      1.32 o 
  -1   1  13     1216.73     1297.38     12.43 o 
   0   1  13      546.69      568.47      6.80 o 
   1   1  13       11.02        8.85      0.63 o 
   2   1  13       32.82       42.55      1.22 o 
   3   1  13        3.73        7.59      0.67 o 
   4   1  13       13.85       12.44      0.82 o 
   5   1  13       10.72        9.48      1.04 o 
   6   1  13       26.63       27.45      1.48 o 
   7   1  13      137.33      128.28      3.17 o 
   8   1  13       12.21       12.03      1.43 o 
   9   1  13        7.05        5.86      1.25 o 
  10   1  13        0.02       -0.54      1.10 o 
 -13   2  13        8.79        7.81      1.53 o 
 -12   2  13        0.29        0.85      0.89 o 
 -11   2  13       36.63       38.45      1.76 o 
 -10   2  13        3.20        3.93      0.86 o 
  -9   2  13        2.44        1.82      0.67 o 
  -8   2  13       10.43       11.81      0.66 o 
  -7   2  13      239.24      235.34      2.92 o 
  -6   2  13       62.36       62.63      1.93 o 
  -5   2  13        8.93       15.53      0.64 o 
  -4   2  13       25.49       21.88      0.70 o 
  -3   2  13      264.03      269.60      2.71 o 
  -2   2  13      480.70      490.28      4.77 o 
  -1   2  13       19.24       15.39      0.94 o 
   0   2  13        3.05        2.83      0.50 o 
   1   2  13      101.26       87.31      1.74 o 
   2   2  13      904.82      894.84     10.24 o 
   3   2  13        0.36        0.20      0.50 o 
   4   2  13        4.47        4.91      0.69 o 
   5   2  13       25.71       26.27      1.48 o 
   6   2  13        1.77        1.43      1.09 o 
   7   2  13        4.88        5.53      1.07 o 
   8   2  13        4.02        4.54      1.15 o 
   9   2  13        9.88        9.29      1.38 o 
  10   2  13       25.93       24.94      1.82 o 
 -13   3  13       13.82       17.04      1.41 o 
 -12   3  13        0.00        1.15      0.91 o 
 -11   3  13        1.38        2.26      0.93 o 
 -10   3  13       10.36        8.60      1.33 o 
  -9   3  13       39.40       35.38      1.45 o 
  -8   3  13        2.70        0.87      0.66 o 
  -7   3  13        2.88        5.73      0.67 o 
  -6   3  13      352.46      353.41      3.98 o 
  -5   3  13       86.64       84.49      1.58 o 
  -4   3  13       16.29       11.46      0.62 o 
  -3   3  13       12.92       14.57      0.75 o 
  -2   3  13        0.20        1.12      0.48 o 
  -1   3  13      145.86      167.86      2.59 o 
   0   3  13      102.40       88.76      1.76 o 
   1   3  13       56.07       68.85      1.58 o 
   2   3  13      426.76      447.08      6.23 o 
   3   3  13       35.24       29.74      1.85 o 
   4   3  13       30.58       28.82      1.30 o 
   5   3  13       26.02       24.97      1.89 o 
   6   3  13        6.43        4.71      1.38 o 
   7   3  13        0.05        0.62      1.16 o 
   8   3  13        3.33        4.04      1.40 o 
   9   3  13        4.15        3.23      1.37 o 
  10   3  13        0.63        4.64      1.81 o 
 -12   4  13        5.89        6.64      1.31 o 
 -11   4  13       60.22       71.30      2.53 o 
 -10   4  13       55.36       59.99      2.22 o 
  -9   4  13        0.28        0.53      0.81 o 
  -8   4  13       82.58       79.82      1.91 o 
  -7   4  13        5.46        3.01      0.75 o 
  -6   4  13        0.67       -0.50      0.64 o 
  -5   4  13       24.69       15.39      0.98 o 
  -4   4  13       14.16       16.09      0.83 o 
  -3   4  13        0.12       -0.08      0.53 o 
  -2   4  13      320.93      301.20      4.18 o 
  -1   4  13       84.84       66.75      1.77 o 
   0   4  13        0.00       -0.45      0.55 o 
   1   4  13        8.37        8.66      0.76 o 
   2   4  13      538.38      538.97      6.74 o 
   3   4  13       10.23       15.03      0.99 o 
   4   4  13       15.36       14.15      1.02 o 
   5   4  13       11.06       14.44      1.19 o 
   6   4  13        9.35        7.82      1.20 o 
   7   4  13       17.34       14.14      1.79 o 
   8   4  13        4.46        3.24      1.31 o 
   9   4  13        0.04       -1.02      1.10 o 
 -11   5  13        1.47        1.06      1.13 o 
 -10   5  13        2.33        3.23      1.12 o 
  -9   5  13        6.54        5.33      1.11 o 
  -8   5  13        0.00       -0.38      0.73 o 
  -7   5  13       54.49       50.89      1.62 o 
  -6   5  13      125.34      125.16      2.48 o 
  -5   5  13       94.14       93.30      2.10 o 
  -4   5  13       35.71       30.34      1.36 o 
  -3   5  13      149.95      139.98      2.93 o 
  -2   5  13        9.08       13.85      0.94 o 
  -1   5  13      103.08       99.23      2.32 o 
   0   5  13       61.14       57.73      1.75 o 
   1   5  13       39.88       31.54      1.37 o 
   2   5  13      546.73      554.28     11.73 o 
   3   5  13       75.01       74.84      1.80 o 
   4   5  13        0.01       -0.10      0.65 o 
   5   5  13       13.71       15.34      1.12 o 
   6   5  13        8.67        9.41      1.30 o 
   7   5  13        2.56        0.65      1.13 o 
   8   5  13        1.38       -0.39      1.15 o 
 -10   6  13       19.34       22.49      1.69 o 
  -9   6  13        5.89        5.75      1.10 o 
  -8   6  13        0.57        0.38      0.90 o 
  -7   6  13        0.01       -0.35      0.75 o 
  -6   6  13        6.31        5.12      0.91 o 
  -5   6  13       41.42       40.51      1.52 o 
  -4   6  13       75.73       70.70      1.88 o 
  -3   6  13      160.74      161.91      3.83 o 
  -2   6  13       92.52       93.46      2.14 o 
  -1   6  13       31.27       28.65      1.25 o 
   0   6  13       53.75       45.85      2.17 o 
   1   6  13        0.17        0.41      1.21 o 
   2   6  13       17.42       18.37      1.45 o 
   3   6  13       44.24       44.27      1.76 o 
   4   6  13        0.40       -0.55      0.77 o 
   5   6  13        1.13        2.23      0.96 o 
   6   6  13        2.01        4.06      1.07 o 
   7   6  13        6.57        7.01      1.27 o 
  -9   7  13        8.63        9.02      1.43 o 
  -8   7  13        6.73        9.64      1.24 o 
  -7   7  13       25.37       24.71      1.36 o 
  -6   7  13        5.37        5.79      0.98 o 
  -5   7  13        5.77        7.23      0.96 o 
  -4   7  13        1.70        1.87      0.89 o 
  -3   7  13        6.61        5.43      1.11 o 
  -2   7  13        5.75        3.24      0.94 o 
  -1   7  13       43.16       37.47      1.67 o 
   0   7  13       16.64       17.30      1.53 o 
   1   7  13       40.02       41.37      1.75 o 
   2   7  13        0.53       -0.30      0.91 o 
   3   7  13       42.79       43.68      1.89 o 
   4   7  13        1.24        2.36      1.13 o 
   5   7  13        0.88        1.94      1.14 o 
   6   7  13        4.37        4.30      1.49 o 
  -7   8  13        0.00       -0.75      1.12 o 
  -6   8  13       14.15       14.65      1.53 o 
  -5   8  13        0.39       -0.03      1.08 o 
  -4   8  13        0.22       -0.78      1.05 o 
  -3   8  13       52.69       58.36      2.40 o 
  -2   8  13       19.72       14.06      1.50 o 
  -1   8  13       26.76       29.41      1.61 o 
   0   8  13        6.17       10.12      1.17 o 
   1   8  13       13.14       19.26      2.01 o 
   2   8  13        3.82        4.23      1.15 o 
   3   8  13        5.78        4.06      1.16 o 
   4   8  13        0.74       -0.63      1.12 o 
  -3   9  13       38.89       39.93      4.51 o 
  -2   9  13        1.65        0.50      1.32 o 
  -1   9  13       10.45        9.98      1.79 o 
   0   9  13       10.20        7.98      1.79 o 
 -12   0  14        9.63       10.49      2.32 o 
 -10   0  14       17.97       20.62      1.82 o 
  -8   0  14       12.39       16.39      1.06 o 
  -6   0  14      710.29      697.10      8.09 o 
  -4   0  14       35.34       36.91      1.18 o 
  -2   0  14     1685.71     1747.95     23.08 o 
   0   0  14       95.82       85.48      2.42 o 
   2   0  14      701.08      695.14     18.12 o 
   4   0  14       70.33       70.70      3.22 o 
   6   0  14      130.91      112.99      4.14 o 
   8   0  14       11.39       11.47      1.96 o 
  10   0  14        3.87        4.04      1.81 o 
 -13   1  14        7.90        9.35      2.17 o 
 -12   1  14        0.89        0.96      1.12 o 
 -11   1  14        0.24        0.77      1.05 o 
 -10   1  14       23.20       24.17      1.20 o 
  -9   1  14       27.88       27.39      1.04 o 
  -8   1  14       37.24       37.15      1.15 o 
  -7   1  14       27.26       24.37      0.82 o 
  -6   1  14        5.01        6.21      0.48 o 
  -5   1  14       54.60       61.35      0.97 o 
  -4   1  14        2.63        2.88      0.37 o 
  -3   1  14      307.10      287.13      2.78 o 
  -2   1  14      304.95      291.51      2.93 o 
  -1   1  14       83.00       81.96      2.38 o 
   0   1  14      431.21      451.02      6.15 o 
   1   1  14      121.96      119.66      2.13 o 
   2   1  14       55.34       55.38      1.45 o 
   3   1  14        2.73        4.20      0.61 o 
   4   1  14       52.11       51.65      1.52 o 
   5   1  14        3.54        3.27      0.81 o 
   6   1  14      100.17       96.08      3.49 o 
   7   1  14      138.29      146.99      3.47 o 
   8   1  14        1.33        0.68      1.04 o 
   9   1  14        7.46        7.62      1.40 o 
  10   1  14        8.73        4.50      1.36 o 
 -13   2  14        5.89        7.22      1.54 o 
 -12   2  14        0.07       -0.91      0.93 o 
 -11   2  14       29.14       26.90      1.38 o 
 -10   2  14        0.18        0.03      0.74 o 
  -9   2  14        5.36        6.91      0.74 o 
  -8   2  14       32.73       32.60      1.00 o 
  -7   2  14      118.44      117.13      2.15 o 
  -6   2  14      363.42      355.23      3.79 o 
  -5   2  14        6.35        8.70      0.56 o 
  -4   2  14      347.63      355.26      3.71 o 
  -3   2  14       43.64       30.77      0.83 o 
  -2   2  14      286.49      290.61      3.13 o 
  -1   2  14       11.17        8.41      0.60 o 
   0   2  14       20.11       19.65      0.81 o 
   1   2  14       33.07       27.91      1.29 o 
   2   2  14      148.00      147.78      2.49 o 
   3   2  14      195.87      202.29      2.87 o 
   4   2  14       42.77       43.48      1.39 o 
   5   2  14        0.53        0.14      0.77 o 
   6   2  14        5.69        3.75      1.24 o 
   7   2  14       24.68       31.87      1.71 o 
   8   2  14       24.26       28.62      1.76 o 
   9   2  14       11.11       10.98      1.70 o 
  10   2  14        0.49        3.65      2.32 o 
 -12   3  14        0.70       -0.28      0.92 o 
 -11   3  14        0.16        0.92      0.87 o 
 -10   3  14        0.00       -0.27      0.72 o 
  -9   3  14        6.91        7.71      0.93 o 
  -8   3  14       24.66       21.53      0.98 o 
  -7   3  14       18.83       17.07      0.90 o 
  -6   3  14      223.08      226.00      3.49 o 
  -5   3  14        2.47        1.50      0.50 o 
  -4   3  14        0.08       -0.16      0.43 o 
  -3   3  14       86.48       80.56      1.58 o 
  -2   3  14       70.00       62.11      1.51 o 
  -1   3  14        3.29        1.25      0.57 o 
   0   3  14       25.16       25.55      1.80 o 
   1   3  14      218.42      205.68      4.09 o 
   2   3  14      107.80       95.84      2.19 o 
   3   3  14        1.69       -0.07      0.64 o 
   4   3  14       16.19       18.37      1.13 o 
   5   3  14        4.67        5.58      1.23 o 
   6   3  14        4.69        3.99      1.24 o 
   7   3  14      108.49      114.88      4.47 o 
   8   3  14        0.46        0.96      1.33 o 
   9   3  14        0.65        1.39      1.42 o 
 -12   4  14        1.00        2.83      1.22 o 
 -11   4  14       11.83       15.87      2.48 o 
 -10   4  14        9.47       12.92      1.94 o 
  -9   4  14        3.29        3.67      0.92 o 
  -8   4  14        4.32        3.84      0.79 o 
  -7   4  14       80.02       73.66      1.86 o 
  -6   4  14       21.70       20.09      1.06 o 
  -5   4  14        0.12       -0.61      0.61 o 
  -4   4  14       10.87       11.50      0.80 o 
  -3   4  14        4.36        3.74      0.62 o 
  -2   4  14        2.38        2.05      0.68 o 
  -1   4  14        0.01       -0.56      0.56 o 
   0   4  14       12.89       13.08      0.94 o 
   1   4  14       17.89       17.26      1.05 o 
   2   4  14      842.69      789.68      9.42 o 
   3   4  14      177.97      188.65      4.33 o 
   4   4  14       46.66       42.35      1.65 o 
   5   4  14        3.02        3.76      1.22 o 
   6   4  14       15.20       15.28      1.65 o 
   7   4  14        2.99        1.95      1.24 o 
   8   4  14        0.24       -1.19      1.25 o 
   9   4  14        2.02        3.09      1.51 o 
 -11   5  14        2.47        3.43      1.24 o 
 -10   5  14        0.93        1.14      1.08 o 
  -9   5  14       47.24       49.07      1.90 o 
  -8   5  14       51.04       54.06      1.69 o 
  -7   5  14       42.59       38.86      1.46 o 
  -6   5  14       18.34       14.89      1.04 o 
  -5   5  14      182.20      161.03      2.86 o 
  -4   5  14        2.83        1.88      0.68 o 
  -3   5  14      105.04       86.79      2.51 o 
  -2   5  14        0.03        0.06      0.66 o 
  -1   5  14       27.58       26.46      1.32 o 
   0   5  14        0.03       -0.04      0.68 o 
   1   5  14       13.12       12.32      1.30 o 
   2   5  14       10.71       12.72      1.63 o 
   3   5  14       35.21       37.69      1.66 o 
   4   5  14        6.13        3.74      0.85 o 
   5   5  14        4.04        3.31      0.87 o 
   6   5  14        0.00       -1.01      1.01 o 
   7   5  14        0.14       -1.02      1.02 o 
   8   5  14        0.09        0.03      1.18 o 
 -10   6  14        3.19        4.84      1.30 o 
  -9   6  14        0.19        0.28      0.93 o 
  -8   6  14       23.97       25.66      1.34 o 
  -7   6  14        0.42        0.28      0.80 o 
  -6   6  14        9.66       11.58      1.08 o 
  -5   6  14       28.96       31.87      1.36 o 
  -4   6  14       51.14       45.93      1.59 o 
  -3   6  14       35.50       34.41      1.41 o 
  -2   6  14        3.59        1.74      0.86 o 
  -1   6  14        0.01       -0.65      0.65 o 
   0   6  14       13.37       11.01      1.27 o 
   1   6  14        0.46        0.89      0.95 o 
   2   6  14       52.63       51.04      2.28 o 
   3   6  14       34.03       35.48      1.66 o 
   4   6  14       14.98       18.99      1.36 o 
   5   6  14        0.05       -0.33      0.88 o 
   6   6  14        0.10        2.18      1.15 o 
   7   6  14       15.96       16.59      1.51 o 
  -9   7  14        0.57        3.26      2.44 o 
  -8   7  14        5.26        3.57      1.07 o 
  -7   7  14       20.50       15.16      1.24 o 
  -6   7  14        2.77        5.48      0.97 o 
  -5   7  14        5.94        5.48      0.93 o 
  -4   7  14        1.60        1.53      0.88 o 
  -3   7  14       26.11       26.71      1.50 o 
  -2   7  14       18.48       17.65      1.28 o 
  -1   7  14       13.61       13.46      1.21 o 
   0   7  14        7.25        5.09      1.01 o 
   1   7  14        0.19       -0.92      0.92 o 
   2   7  14        3.98        3.71      1.05 o 
   3   7  14        2.57        1.80      0.99 o 
   4   7  14        0.01       -1.05      1.05 o 
   5   7  14        1.97        1.20      1.18 o 
  -6   8  14        0.60       -1.04      1.04 o 
  -5   8  14        0.64       -1.08      1.08 o 
  -4   8  14        0.07       -1.00      1.00 o 
  -3   8  14       10.59       12.72      1.46 o 
  -2   8  14        0.70        0.68      0.99 o 
  -1   8  14        7.17        6.47      1.14 o 
   0   8  14        1.18        0.56      0.97 o 
   1   8  14        0.03        0.06      0.97 o 
   2   8  14        0.76        0.53      1.06 o 
   3   8  14       15.23       21.25      1.59 o 
 -13   0  15        2.06        4.60      2.44 o 
 -11   0  15        3.20        4.56      1.38 o 
  -9   0  15        3.96        1.78      0.92 o 
  -7   0  15     1387.05     1352.82     16.47 o 
  -5   0  15      197.18      188.52      2.59 o 
  -3   0  15       24.05       22.95      1.00 o 
  -1   0  15        6.68        7.21      0.92 o 
   1   0  15        0.89        3.39      1.10 o 
   3   0  15        9.25        6.70      1.16 o 
   5   0  15        2.54        2.52      1.40 o 
   7   0  15       53.13       44.72      2.93 o 
   9   0  15       20.86       23.11      2.51 o 
 -13   1  15        2.09        3.75      1.39 o 
 -12   1  15        0.06        1.46      1.18 o 
 -11   1  15        0.51        0.68      1.02 o 
 -10   1  15       35.00       36.97      1.47 o 
  -9   1  15       99.23      100.77      1.93 o 
  -8   1  15       20.82       20.21      0.91 o 
  -7   1  15      576.39      568.24      5.67 o 
  -6   1  15       82.90       70.89      1.25 o 
  -5   1  15        1.04        1.00      0.38 o 
  -4   1  15       35.58       42.77      0.88 o 
  -3   1  15       13.51       13.35      0.69 o 
  -2   1  15      606.42      591.38      5.40 o 
  -1   1  15      291.10      256.58      3.32 o 
   0   1  15       28.93       25.65      1.01 o 
   1   1  15       11.76       14.87      0.85 o 
   2   1  15      428.56      442.39      5.66 o 
   3   1  15      347.47      324.52      4.12 o 
   4   1  15      186.93      182.52      3.00 o 
   5   1  15      157.07      168.32      3.21 o 
   6   1  15        1.22        1.20      0.99 o 
   7   1  15        4.14        1.54      1.03 o 
   8   1  15       30.66       30.97      2.26 o 
   9   1  15        4.17        4.45      1.28 o 
  10   1  15        0.20        3.23      1.81 o 
 -13   2  15        1.84        3.60      1.39 o 
 -12   2  15        1.05        5.24      1.34 o 
 -11   2  15        7.19        6.41      1.01 o 
 -10   2  15        0.01        0.53      0.70 o 
  -9   2  15       15.15       14.65      0.90 o 
  -8   2  15        0.17        0.18      0.50 o 
  -7   2  15      122.36      113.13      1.78 o 
  -6   2  15      368.31      355.48      3.85 o 
  -5   2  15       33.72       27.94      0.83 o 
  -4   2  15      321.01      308.90      3.39 o 
  -3   2  15      253.22      267.20      3.03 o 
  -2   2  15       33.69       30.12      0.82 o 
  -1   2  15       52.82       53.37      1.27 o 
   0   2  15        7.85        8.64      0.66 o 
   1   2  15       92.87       94.78      1.93 o 
   2   2  15        7.66        7.49      0.77 o 
   3   2  15       57.40       51.33      1.90 o 
   4   2  15       22.74       23.06      1.10 o 
   5   2  15       12.31       10.63      1.03 o 
   6   2  15       62.24       58.75      2.16 o 
   7   2  15        1.03        1.31      1.19 o 
   8   2  15        7.19        6.70      1.61 o 
   9   2  15        0.14       -0.10      1.35 o 
 -12   3  15        0.82        1.49      0.99 o 
 -11   3  15       57.07       68.02      2.17 o 
 -10   3  15       62.79       72.07      1.93 o 
  -9   3  15        2.31        2.67      0.70 o 
  -8   3  15        7.23        7.27      0.75 o 
  -7   3  15      209.06      214.74      3.07 o 
  -6   3  15      120.48      105.22      1.93 o 
  -5   3  15        0.44       -0.47      0.47 o 
  -4   3  15       44.46       36.61      1.06 o 
  -3   3  15        9.65        9.39      0.70 o 
  -2   3  15      258.34      247.23      3.61 o 
  -1   3  15       27.46       20.69      1.07 o 
   0   3  15       18.46       23.67      1.23 o 
   1   3  15        7.86        9.57      0.80 o 
   2   3  15      498.67      493.67      6.99 o 
   3   3  15        0.06       -0.64      0.64 o 
   4   3  15       34.51       32.05      1.42 o 
   5   3  15        5.23        4.51      1.24 o 
   6   3  15        0.03       -0.41      1.15 o 
   7   3  15       63.95       65.77      2.89 o 
   8   3  15        6.61        4.65      1.51 o 
   9   3  15        0.01       -1.24      1.40 o 
 -12   4  15       26.16       35.49      1.99 o 
 -11   4  15        2.16        3.07      1.20 o 
 -10   4  15        4.88        8.11      1.27 o 
  -9   4  15        4.49        4.53      0.95 o 
  -8   4  15       34.74       31.85      1.53 o 
  -7   4  15       12.55       12.86      0.98 o 
  -6   4  15       28.61       27.87      1.20 o 
  -5   4  15        0.79       -0.85      0.85 o 
  -4   4  15       19.65       13.49      0.84 o 
  -3   4  15      318.80      275.93      3.70 o 
  -2   4  15       70.36       64.99      1.86 o 
  -1   4  15       26.39       22.85      1.17 o 
   0   4  15        5.26        2.88      0.75 o 
   1   4  15       39.25       38.71      1.90 o 
   2   4  15       15.43       17.62      1.41 o 
   3   4  15       87.67       81.90      2.01 o 
   4   4  15        1.15        1.23      0.84 o 
   5   4  15        1.51        2.67      1.20 o 
   6   4  15        1.08        0.49      1.20 o 
   7   4  15        0.72       -0.59      1.24 o 
   8   4  15        0.72        0.19      1.57 o 
 -11   5  15       22.62       27.94      2.28 o 
 -10   5  15        0.00        2.45      1.13 o 
  -9   5  15        0.01       -0.78      0.90 o 
  -8   5  15       38.94       40.86      1.99 o 
  -7   5  15        2.97        2.09      0.81 o 
  -6   5  15       12.80       12.88      1.01 o 
  -5   5  15       17.65       18.37      1.23 o 
  -4   5  15        8.13        7.87      0.81 o 
  -3   5  15       40.67       34.16      1.52 o 
  -2   5  15       97.86       84.76      2.00 o 
  -1   5  15       49.08       44.36      1.85 o 
   0   5  15       13.23       10.38      0.98 o 
   1   5  15        6.85        8.54      0.97 o 
   2   5  15       34.37       28.95      1.58 o 
   3   5  15        9.09        9.80      1.09 o 
   4   5  15       33.52       31.23      1.55 o 
   5   5  15       15.29       19.70      1.79 o 
   6   5  15        3.50        4.45      1.42 o 
   7   5  15        7.36        6.48      1.63 o 
 -10   6  15        2.66        2.57      1.36 o 
  -9   6  15        4.32        2.93      1.06 o 
  -8   6  15        4.47        4.06      0.95 o 
  -7   6  15        0.00        0.08      0.78 o 
  -6   6  15        3.34        3.27      0.88 o 
  -5   6  15        3.53        1.72      0.95 o 
  -4   6  15        0.47        0.22      0.77 o 
  -3   6  15        0.03       -0.41      0.71 o 
  -2   6  15        8.14        6.94      1.06 o 
  -1   6  15        1.11        1.03      0.71 o 
   0   6  15        9.44       10.55      1.31 o 
   1   6  15        0.13       -0.56      0.88 o 
   2   6  15       22.06       19.42      1.72 o 
   3   6  15       23.09       26.30      1.54 o 
   4   6  15        1.29        1.50      1.08 o 
   5   6  15        7.04        8.99      1.40 o 
   6   6  15        4.88        5.35      1.33 o 
  -8   7  15       21.98       25.74      1.76 o 
  -7   7  15       21.08       23.11      1.40 o 
  -6   7  15       13.76       14.93      1.19 o 
  -5   7  15        2.28        2.73      0.88 o 
  -4   7  15        2.80        2.45      0.94 o 
  -3   7  15        9.48        8.55      1.16 o 
  -2   7  15       56.47       52.51      2.02 o 
  -1   7  15        4.29        4.63      1.01 o 
   0   7  15       26.33       26.73      1.51 o 
   1   7  15        3.58        4.05      1.19 o 
   2   7  15        1.44       -0.10      0.96 o 
   3   7  15       41.64       42.90      1.91 o 
   4   7  15        0.11        0.07      1.15 o 
   5   7  15        6.82        9.87      1.52 o 
  -6   8  15       20.04       20.65      2.01 o 
  -5   8  15        0.95        1.56      1.21 o 
  -4   8  15        0.00        0.08      1.03 o 
  -3   8  15        0.18       -1.04      1.04 o 
  -2   8  15        2.02        1.45      1.07 o 
  -1   8  15        0.78        1.37      1.05 o 
   0   8  15        2.47        1.86      1.01 o 
   1   8  15        0.97        1.99      1.07 o 
   2   8  15        9.16        9.23      1.37 o 
 -12   0  16        3.16        3.91      1.51 o 
 -10   0  16       20.41       22.94      1.98 o 
  -8   0  16       72.64       75.23      2.11 o 
  -6   0  16      258.46      257.79      3.66 o 
  -4   0  16      209.60      206.19      3.39 o 
  -2   0  16      140.40      115.98      2.27 o 
   0   0  16     1138.09     1066.20     17.19 o 
   2   0  16     3939.57     3961.21     90.45 o 
   4   0  16      418.49      410.70     12.03 o 
   6   0  16       10.06        8.58      1.79 o 
   8   0  16       13.15       15.27      2.18 o 
 -13   1  16        0.20       -1.00      1.20 o 
 -12   1  16        5.07        7.73      1.45 o 
 -11   1  16        9.28        8.34      1.35 o 
 -10   1  16        1.30        0.87      0.77 o 
  -9   1  16       14.10       12.65      0.85 o 
  -8   1  16      150.38      154.75      2.32 o 
  -7   1  16       61.35       62.49      1.71 o 
  -6   1  16      283.00      301.11      3.20 o 
  -5   1  16       74.49       68.22      1.23 o 
  -4   1  16       23.78       22.53      0.75 o 
  -3   1  16      143.75      126.14      1.61 o 
  -2   1  16      740.99      695.10      6.28 o 
  -1   1  16      326.30      314.33      3.71 o 
   0   1  16       44.30       45.04      1.37 o 
   1   1  16       21.63       21.28      1.14 o 
   2   1  16       51.98       59.54      2.58 o 
   3   1  16       30.40       34.04      1.63 o 
   4   1  16       54.71       58.15      1.88 o 
   5   1  16        0.52        0.91      0.86 o 
   6   1  16        1.08        2.37      1.03 o 
   7   1  16        6.17        7.36      1.25 o 
   8   1  16        6.65        8.54      1.37 o 
   9   1  16        2.65        0.86      1.19 o 
 -12   2  16        0.71        0.47      1.15 o 
 -11   2  16        7.95       12.34      1.36 o 
 -10   2  16        0.74        0.63      0.74 o 
  -9   2  16       26.13       28.99      1.15 o 
  -8   2  16        1.23        0.73      0.54 o 
  -7   2  16      366.42      364.31      4.00 o 
  -6   2  16      111.84      113.00      1.78 o 
  -5   2  16       50.40       50.47      1.11 o 
  -4   2  16       26.03       25.61      0.89 o 
  -3   2  16       13.45       13.77      0.68 o 
  -2   2  16       56.23       53.08      1.14 o 
  -1   2  16       22.21       23.48      0.91 o 
   0   2  16       64.60       54.35      1.36 o 
   1   2  16       35.28       34.98      1.28 o 
   2   2  16     1049.37     1061.32     12.20 o 
   3   2  16        0.85        1.72      0.66 o 
   4   2  16        2.05        1.79      0.75 o 
   5   2  16       14.20       12.90      1.29 o 
   6   2  16        0.02       -1.00      1.14 o 
   7   2  16       22.50       26.37      2.03 o 
   8   2  16        0.13       -1.18      1.32 o 
   9   2  16       22.29       22.51      2.19 o 
 -12   3  16       23.93       25.37      1.55 o 
 -11   3  16        3.12        4.00      1.04 o 
 -10   3  16       26.04       33.64      1.41 o 
  -9   3  16       41.06       47.07      1.46 o 
  -8   3  16       13.34       14.21      0.99 o 
  -7   3  16        5.74        4.71      0.81 o 
  -6   3  16        7.48        5.85      0.80 o 
  -5   3  16        4.15        1.41      0.55 o 
  -4   3  16        6.85        5.97      0.63 o 
  -3   3  16       91.74       67.39      1.53 o 
  -2   3  16        0.15        1.73      0.66 o 
  -1   3  16       51.33       36.37      1.85 o 
   0   3  16        0.24        0.86      0.67 o 
   1   3  16       11.01       12.69      0.84 o 
   2   3  16        9.26        9.84      0.92 o 
   3   3  16      107.21      101.06      2.22 o 
   4   3  16        0.29        0.45      0.77 o 
   5   3  16        2.67        1.94      0.98 o 
   6   3  16       40.45       42.93      2.35 o 
   7   3  16        0.52        0.26      1.27 o 
   8   3  16       13.29       12.33      1.78 o 
 -11   4  16       10.73        6.01      1.30 o 
 -10   4  16        7.76        8.20      1.30 o 
  -9   4  16        1.04       -0.03      0.85 o 
  -8   4  16       46.43       45.12      1.60 o 
  -7   4  16       55.22       51.80      2.35 o 
  -6   4  16        1.96        2.52      0.75 o 
  -5   4  16        2.10        0.57      0.62 o 
  -4   4  16       47.73       38.94      1.27 o 
  -3   4  16       56.69       55.66      1.64 o 
  -2   4  16      257.82      222.38      3.89 o 
  -1   4  16       95.58       92.11      2.27 o 
   0   4  16       58.46       47.30      1.65 o 
   1   4  16        1.14        1.62      0.77 o 
   2   4  16        0.36       -0.86      0.86 o 
   3   4  16       43.23       39.88      1.48 o 
   4   4  16       99.52      102.84      2.57 o 
   5   4  16        0.29       -0.72      1.17 o 
   6   4  16        3.76        7.61      1.60 o 
   7   4  16        2.31        0.00      1.32 o 
   8   4  16        1.95       -0.11      1.43 o 
 -11   5  16       27.45       25.60      3.79 o 
 -10   5  16        0.93       -0.96      1.06 o 
  -9   5  16        4.81        4.92      1.07 o 
  -8   5  16        0.31        0.14      0.79 o 
  -7   5  16       29.70       27.07      1.31 o 
  -6   5  16        2.30        1.26      0.74 o 
  -5   5  16       22.27       23.05      1.21 o 
  -4   5  16        0.87       -0.61      0.62 o 
  -3   5  16       12.66       12.26      0.98 o 
  -2   5  16       22.05       19.78      1.24 o 
  -1   5  16       42.02       41.77      1.67 o 
   0   5  16       24.30       22.32      1.28 o 
   1   5  16        0.49        1.56      0.76 o 
   2   5  16        2.75        1.63      0.98 o 
   3   5  16       42.15       39.80      1.76 o 
   4   5  16        4.29        3.86      1.01 o 
   5   5  16       18.03       19.89      1.88 o 
   6   5  16       25.56       29.40      2.20 o 
   7   5  16        6.70        8.62      2.44 o 
  -9   6  16        0.05        0.28      1.00 o 
  -8   6  16        7.00        8.64      1.08 o 
  -7   6  16        7.07        6.06      0.98 o 
  -6   6  16        9.90        9.26      1.04 o 
  -5   6  16       52.41       53.10      1.73 o 
  -4   6  16       14.19       13.94      1.01 o 
  -3   6  16        6.85        4.64      0.87 o 
  -2   6  16       54.60       52.79      1.70 o 
  -1   6  16        3.10        3.97      0.82 o 
   0   6  16       14.04       14.96      1.55 o 
   1   6  16       28.35       33.03      2.10 o 
   2   6  16       25.29       29.67      1.93 o 
   3   6  16       19.83       19.01      1.43 o 
   4   6  16        3.49        3.49      1.20 o 
   5   6  16       11.55       17.11      1.90 o 
   6   6  16       28.24       32.14      2.38 o 
  -8   7  16       10.45       12.98      1.35 o 
  -7   7  16        4.86        3.17      0.99 o 
  -6   7  16       11.87       12.20      1.17 o 
  -5   7  16        2.98        3.56      0.93 o 
  -4   7  16        0.15       -0.93      0.93 o 
  -3   7  16        4.86        5.14      1.09 o 
  -2   7  16        9.25        7.33      1.11 o 
  -1   7  16        5.22        6.35      1.09 o 
   0   7  16        0.02       -0.87      0.87 o 
   1   7  16        3.29        2.85      1.12 o 
   2   7  16        5.39        4.18      1.13 o 
   3   7  16        0.00       -0.21      1.00 o 
   4   7  16        0.64        0.56      1.21 o 
  -5   8  16        6.20        5.67      1.59 o 
  -4   8  16        0.31       -1.09      1.09 o 
  -3   8  16        0.24        0.97      1.16 o 
  -2   8  16        1.38        2.42      1.13 o 
  -1   8  16        0.13       -0.97      0.97 o 
   0   8  16       10.06       11.14      1.33 o 
   1   8  16       26.21       26.73      1.54 o 
 -13   0  17        8.27       11.12      3.02 o 
 -11   0  17        0.19       -0.22      2.42 o 
  -9   0  17       49.45       59.41      4.59 o 
  -7   0  17        3.81        3.97      0.84 o 
  -5   0  17       41.86       40.34      1.45 o 
  -3   0  17       60.14       60.85      2.01 o 
  -1   0  17      720.10      689.02     10.07 o 
   1   0  17     2938.76     2962.86     55.98 o 
   3   0  17      248.90      271.78      8.68 o 
   5   0  17        0.02       -1.10      1.30 o 
   7   0  17       62.72       57.68      3.42 o 
   9   0  17        0.45        1.15      2.40 o 
 -12   1  17        3.47        5.56      1.36 o 
 -11   1  17       13.38       20.67      1.69 o 
 -10   1  17        4.35        5.66      0.92 o 
  -9   1  17        0.03        0.58      0.61 o 
  -8   1  17       37.55       39.72      1.25 o 
  -7   1  17     1227.85     1217.66     11.28 o 
  -6   1  17        7.15        4.40      0.62 o 
  -5   1  17      244.77      228.57      2.64 o 
  -4   1  17       27.93       31.08      1.03 o 
  -3   1  17      122.58      114.72      1.64 o 
  -2   1  17        1.20        1.32      0.48 o 
  -1   1  17      490.83      466.55      5.16 o 
   0   1  17      113.70      111.63      2.21 o 
   1   1  17      181.18      178.24      3.31 o 
   2   1  17      106.46      107.06      2.27 o 
   3   1  17      161.16      156.58      2.61 o 
   4   1  17      181.36      192.67      3.55 o 
   5   1  17        3.42        5.50      0.98 o 
   6   1  17       87.51       91.07      2.80 o 
   7   1  17       57.80       50.34      2.26 o 
   8   1  17        1.00        1.18      1.24 o 
   9   1  17        2.41        3.03      1.76 o 
 -12   2  17        1.28        1.51      1.34 o 
 -11   2  17       19.47       20.76      1.47 o 
 -10   2  17        2.71        1.98      0.86 o 
  -9   2  17        0.17        1.11      0.68 o 
  -8   2  17        0.45        1.65      0.59 o 
  -7   2  17       72.97       77.95      1.54 o 
  -6   2  17       45.22       41.35      1.15 o 
  -5   2  17       18.04       20.57      0.78 o 
  -4   2  17       85.96       77.80      1.45 o 
  -3   2  17       88.74       76.78      1.43 o 
  -2   2  17       12.37       15.49      0.85 o 
  -1   2  17        9.70        6.25      0.68 o 
   0   2  17       97.26       94.79      1.84 o 
   1   2  17      336.14      326.36      4.19 o 
   2   2  17       30.87       31.19      1.28 o 
   3   2  17       85.68       90.49      2.39 o 
   4   2  17        0.28        0.44      0.96 o 
   5   2  17        3.12        5.90      1.16 o 
   6   2  17       12.08       11.71      1.63 o 
   7   2  17       50.22       43.65      2.53 o 
   8   2  17        5.14        3.44      1.56 o 
 -12   3  17        0.23        0.75      1.58 o 
 -11   3  17        7.86       10.39      1.33 o 
 -10   3  17       16.93       19.99      1.33 o 
  -9   3  17       31.57       31.77      1.59 o 
  -8   3  17       39.88       46.92      1.56 o 
  -7   3  17       76.54       73.48      1.76 o 
  -6   3  17       12.18       12.79      0.85 o 
  -5   3  17        8.57        7.62      0.69 o 
  -4   3  17       34.92       33.07      1.07 o 
  -3   3  17      114.45       90.22      2.19 o 
  -2   3  17       23.73       28.12      1.30 o 
  -1   3  17       50.16       40.87      1.55 o 
   0   3  17       60.46       58.92      1.67 o 
   1   3  17       33.18       30.49      1.47 o 
   2   3  17      157.35      150.59      2.82 o 
   3   3  17       30.36       27.30      1.38 o 
   4   3  17       90.37       92.95      2.41 o 
   5   3  17        6.04        4.84      1.16 o 
   6   3  17       26.60       24.05      2.27 o 
   7   3  17        0.64        1.15      2.68 o 
   8   3  17        0.21        1.52      1.51 o 
 -11   4  17        4.88        9.70      1.72 o 
 -10   4  17        4.20        2.22      0.99 o 
  -9   4  17        6.06        8.49      0.99 o 
  -8   4  17       16.04       15.41      1.09 o 
  -7   4  17       13.15       14.46      1.06 o 
  -6   4  17        1.75        3.14      0.79 o 
  -5   4  17        6.25        5.04      0.75 o 
  -4   4  17       12.97       11.97      0.87 o 
  -3   4  17       43.05       36.34      1.40 o 
  -2   4  17        1.76        0.82      0.78 o 
  -1   4  17      101.78       91.04      2.37 o 
   0   4  17      105.83       87.50      2.29 o 
   1   4  17       70.60       62.71      1.93 o 
   2   4  17        0.09        0.00      0.88 o 
   3   4  17        0.13        0.54      0.85 o 
   4   4  17        3.41        3.05      0.95 o 
   5   4  17        0.65       -0.57      1.29 o 
   6   4  17        0.69        2.11      1.64 o 
   7   4  17        3.60        3.50      2.12 o 
 -10   5  17        1.14       -0.03      1.08 o 
  -9   5  17        0.98        2.21      1.00 o 
  -8   5  17        2.42        2.49      0.88 o 
  -7   5  17       10.19       10.33      1.06 o 
  -6   5  17        0.65        0.59      0.79 o 
  -5   5  17       73.58       67.00      1.87 o 
  -4   5  17        0.05        0.48      0.67 o 
  -3   5  17       12.82        9.56      0.96 o 
  -2   5  17       29.79       31.21      2.07 o 
  -1   5  17       25.25       23.04      1.32 o 
   0   5  17        0.99        0.92      0.79 o 
   1   5  17        5.25        5.00      0.95 o 
   2   5  17        9.66       11.37      1.33 o 
   3   5  17       17.09       17.26      1.73 o 
   4   5  17        0.92        2.54      1.00 o 
   5   5  17        1.35        2.50      1.37 o 
   6   5  17       13.16       16.11      1.93 o 
  -9   6  17        0.20       -0.12      1.08 o 
  -8   6  17       14.82       16.75      1.26 o 
  -7   6  17        6.60        4.97      1.01 o 
  -6   6  17       16.52       20.64      1.29 o 
  -5   6  17        4.40        3.28      0.87 o 
  -4   6  17        1.61        1.01      0.81 o 
  -3   6  17       12.11       12.98      1.07 o 
  -2   6  17       36.69       35.83      1.60 o 
  -1   6  17        0.00        0.27      0.80 o 
   0   6  17       12.03       10.78      1.35 o 
   1   6  17       23.87       23.75      2.12 o 
   2   6  17       39.57       38.33      1.78 o 
   3   6  17       18.88       18.67      1.45 o 
   4   6  17        0.05        0.85      1.25 o 
   5   6  17        0.38        1.47      1.37 o 
  -7   7  17       16.81       16.31      1.43 o 
  -6   7  17        7.12        4.67      1.01 o 
  -5   7  17       12.74       15.04      1.33 o 
  -4   7  17        3.43        4.33      1.03 o 
  -3   7  17        0.06        0.25      0.95 o 
  -2   7  17        5.11        4.62      1.11 o 
  -1   7  17        6.65       10.00      1.19 o 
   0   7  17        0.00       -0.56      0.93 o 
   1   7  17        1.79        2.60      1.26 o 
   2   7  17        0.40        1.44      1.07 o 
   3   7  17        7.57        8.44      1.33 o 
  -3   8  17        0.19       -0.74      1.28 o 
  -2   8  17        6.22        2.13      1.72 o 
  -1   8  17        1.44        0.36      1.17 o 
   0   8  17       17.19       18.72      2.07 o 
 -12   0  18        2.54        4.64      1.62 o 
 -10   0  18        0.40        1.48      1.10 o 
  -8   0  18       13.46       17.06      1.51 o 
  -6   0  18      189.99      203.84      3.65 o 
  -4   0  18        6.97        8.16      1.37 o 
  -2   0  18      196.23      174.17      3.49 o 
   0   0  18      591.97      588.54     12.78 o 
   2   0  18     1102.17     1133.80     18.36 o 
   4   0  18       99.69       92.95     10.62 o 
   6   0  18        4.35        7.49      3.62 o 
   8   0  18        8.55       17.45      2.43 o 
 -12   1  18       15.45       19.38      2.06 o 
 -11   1  18        1.07        0.43      1.14 o 
 -10   1  18        0.25        0.47      1.07 o 
  -9   1  18       23.82       24.04      1.08 o 
  -8   1  18      169.72      167.07      2.53 o 
  -7   1  18       23.46       23.10      0.96 o 
  -6   1  18      135.20      134.67      2.42 o 
  -5   1  18      172.60      174.28      2.27 o 
  -4   1  18      188.07      189.28      2.48 o 
  -3   1  18       22.76       18.32      0.75 o 
  -2   1  18       47.43       47.50      1.25 o 
  -1   1  18       90.41       88.61      1.71 o 
   0   1  18        0.15        1.37      0.63 o 
   1   1  18      317.90      313.33      5.65 o 
   2   1  18       15.20       18.02      1.11 o 
   3   1  18       64.75       64.02      1.69 o 
   4   1  18      115.97      118.85      3.23 o 
   5   1  18        5.57        5.91      1.05 o 
   6   1  18        2.36        2.54      1.17 o 
   7   1  18        0.01        0.21      1.29 o 
   8   1  18        3.13        3.54      1.34 o 
 -12   2  18        2.41        5.83      1.42 o 
 -11   2  18        0.48        1.18      1.16 o 
 -10   2  18        7.16        5.83      1.00 o 
  -9   2  18       15.79       16.15      1.02 o 
  -8   2  18        7.56       11.20      0.79 o 
  -7   2  18      514.97      529.85      5.23 o 
  -6   2  18       22.26       19.67      0.88 o 
  -5   2  18      178.68      164.12      2.18 o 
  -4   2  18        0.88        1.55      0.53 o 
  -3   2  18       25.98       31.12      1.00 o 
  -2   2  18       33.74       28.93      1.11 o 
  -1   2  18        4.16        2.92      0.70 o 
   0   2  18       26.52       28.48      1.13 o 
   1   2  18      107.14      109.76      2.15 o 
   2   2  18      439.62      448.67      6.64 o 
   3   2  18       12.85       14.10      1.20 o 
   4   2  18        6.03        6.63      1.36 o 
   5   2  18       30.15       25.77      1.68 o 
   6   2  18       50.43       53.45      2.70 o 
   7   2  18       28.49       35.38      2.42 o 
   8   2  18        0.39        1.00      1.81 o 
 -11   3  18        4.17        2.92      1.19 o 
 -10   3  18       11.03       12.95      1.21 o 
  -9   3  18        1.64        1.32      0.82 o 
  -8   3  18       15.25       11.02      0.95 o 
  -7   3  18       32.88       34.64      1.32 o 
  -6   3  18       38.24       38.43      1.23 o 
  -5   3  18       33.53       29.46      1.11 o 
  -4   3  18       68.78       56.11      1.41 o 
  -3   3  18       25.19       21.49      1.04 o 
  -2   3  18      137.26      114.87      2.38 o 
  -1   3  18       55.49       47.35      1.55 o 
   0   3  18        7.02        5.19      0.81 o 
   1   3  18      194.84      196.17      3.37 o 
   2   3  18       43.39       41.35      1.56 o 
   3   3  18       35.62       32.29      1.52 o 
   4   3  18        1.05        2.02      1.34 o 
   5   3  18        0.11       -0.32      1.03 o 
   6   3  18        0.89        0.08      1.39 o 
   7   3  18        7.80        5.79      1.84 o 
 -11   4  18        1.37        0.56      1.25 o 
 -10   4  18        0.02       -0.24      0.93 o 
  -9   4  18        0.71       -0.58      0.79 o 
  -8   4  18        0.02       -0.16      0.79 o 
  -7   4  18      113.96      118.19      2.53 o 
  -6   4  18        4.58        4.41      0.86 o 
  -5   4  18       29.88       26.86      1.16 o 
  -4   4  18        0.01        0.65      0.65 o 
  -3   4  18       14.29       16.89      1.21 o 
  -2   4  18        3.88        5.15      0.91 o 
  -1   4  18       34.70       29.39      1.43 o 
   0   4  18       41.11       35.24      1.55 o 
   1   4  18        5.52        9.50      1.05 o 
   2   4  18        0.79        1.24      0.90 o 
   3   4  18        1.62        1.62      0.93 o 
   4   4  18        0.01        0.57      0.92 o 
   5   4  18        9.92       14.04      1.77 o 
   6   4  18       60.38       62.34      5.25 o 
   7   4  18        9.20       13.96      2.27 o 
 -10   5  18        0.78        1.22      1.18 o 
  -9   5  18        6.02        4.29      1.09 o 
  -8   5  18        2.15        3.44      0.93 o 
  -7   5  18        3.06        2.15      1.06 o 
  -6   5  18        7.17        7.33      0.97 o 
  -5   5  18       12.74       14.05      1.02 o 
  -4   5  18       62.78       54.27      1.59 o 
  -3   5  18      150.38      120.94      4.12 o 
  -2   5  18      102.96       92.09      2.47 o 
  -1   5  18        4.76        3.89      1.06 o 
   0   5  18        0.71        0.91      0.84 o 
   1   5  18        7.98        4.46      0.98 o 
   2   5  18       10.61        8.18      1.31 o 
   3   5  18        0.13       -0.12      0.89 o 
   4   5  18        7.72        9.31      1.27 o 
   5   5  18       13.14       13.51      1.85 o 
   6   5  18        1.41        4.76      1.61 o 
  -8   6  18        3.14        3.05      1.02 o 
  -7   6  18        3.34        3.97      1.01 o 
  -6   6  18        1.56        2.02      0.90 o 
  -5   6  18        0.99        0.87      0.83 o 
  -4   6  18        0.05       -0.71      0.71 o 
  -3   6  18        3.27        1.63      0.80 o 
  -2   6  18        1.61        2.90      0.84 o 
  -1   6  18        1.05       -0.45      0.86 o 
   0   6  18       13.88       15.39      1.56 o 
   1   6  18       21.86       24.42      1.79 o 
   2   6  18       28.64       31.59      1.75 o 
   3   6  18        0.60        0.06      1.01 o 
   4   6  18        0.49        0.53      1.36 o 
  -6   7  18        1.53        0.10      0.96 o 
  -5   7  18        7.31        5.80      1.14 o 
  -4   7  18       13.11       16.61      1.37 o 
  -3   7  18       45.09       33.96      1.75 o 
  -2   7  18        4.63        4.58      1.13 o 
  -1   7  18       23.97       23.88      1.86 o 
   0   7  18        2.39        2.89      1.09 o 
   1   7  18        8.24        5.55      1.38 o 
   2   7  18       24.19       29.48      1.80 o 
 -11   0  19        7.86        6.16      1.70 o 
  -9   0  19        0.62        0.50      1.04 o 
  -7   0  19      606.54      643.83      8.70 o 
  -5   0  19       21.57       19.78      1.39 o 
  -3   0  19      418.25      415.61      6.03 o 
  -1   0  19      196.34      186.63      3.41 o 
   1   0  19      331.85      330.68      8.28 o 
   3   0  19       13.10       20.45      1.65 o 
   5   0  19        1.91        1.77      1.47 o 
   7   0  19        0.86        1.62      1.63 o 
 -12   1  19        7.90       11.50      1.64 o 
 -11   1  19        3.83        5.04      1.35 o 
 -10   1  19        2.44        5.24      0.90 o 
  -9   1  19        8.67       12.49      1.05 o 
  -8   1  19       20.56       20.19      0.99 o 
  -7   1  19      193.78      194.67      2.67 o 
  -6   1  19       15.85       13.91      0.79 o 
  -5   1  19      481.14      451.84      4.59 o 
  -4   1  19      188.87      172.71      2.39 o 
  -3   1  19      130.26      145.26      2.13 o 
  -2   1  19       14.68       14.97      0.83 o 
  -1   1  19       22.11       23.74      1.05 o 
   0   1  19       20.66       22.40      1.06 o 
   1   1  19      421.18      419.17      6.29 o 
   2   1  19       92.71      103.40      2.30 o 
   3   1  19       29.05       36.66      1.54 o 
   4   1  19        5.65        8.15      1.19 o 
   5   1  19       22.30       19.55      1.35 o 
   6   1  19       13.11       17.21      1.57 o 
   7   1  19        1.12        1.92      1.23 o 
   8   1  19        4.82        4.51      2.73 o 
 -12   2  19        1.70        1.66      1.92 o 
 -11   2  19        0.91        1.29      1.14 o 
 -10   2  19       20.76       22.72      1.36 o 
  -9   2  19       21.75       24.28      1.26 o 
  -8   2  19      290.29      301.09      3.72 o 
  -7   2  19       68.35       70.67      1.48 o 
  -6   2  19       11.12       11.17      0.89 o 
  -5   2  19        3.42        5.79      0.64 o 
  -4   2  19       99.66       82.84      1.58 o 
  -3   2  19        1.67        1.13      0.58 o 
  -2   2  19       13.57        8.86      0.89 o 
  -1   2  19       17.12       16.12      1.03 o 
   0   2  19        0.89        0.83      0.65 o 
   1   2  19       15.38       19.58      1.40 o 
   2   2  19        6.56        8.57      1.10 o 
   3   2  19       15.28       14.77      1.23 o 
   4   2  19       30.98       35.79      1.90 o 
   5   2  19        2.45        0.98      1.13 o 
   6   2  19       31.00       38.24      2.43 o 
   7   2  19        0.03        1.42      1.56 o 
 -11   3  19        4.55        5.11      1.50 o 
 -10   3  19       38.99       44.87      1.86 o 
  -9   3  19        2.59        3.93      0.91 o 
  -8   3  19       13.23       13.86      1.02 o 
  -7   3  19      150.11      150.11      2.68 o 
  -6   3  19       26.40       24.50      1.04 o 
  -5   3  19        1.32        0.23      0.57 o 
  -4   3  19      275.34      252.74      3.40 o 
  -3   3  19      119.71       93.45      2.18 o 
  -2   3  19       41.08       38.29      1.44 o 
  -1   3  19       36.62       33.48      1.37 o 
   0   3  19        9.71        7.21      0.90 o 
   1   3  19        6.81        8.61      0.97 o 
   2   3  19      148.44      148.88      3.24 o 
   3   3  19        0.48        1.95      0.95 o 
   4   3  19        1.08        0.55      1.03 o 
   5   3  19       38.46       40.29      4.58 o 
   6   3  19        0.00        0.65      1.36 o 
   7   3  19        1.76        2.57      2.18 o 
 -10   4  19        1.11        0.10      0.99 o 
  -9   4  19        5.16        4.99      0.91 o 
  -8   4  19       66.43       68.61      2.03 o 
  -7   4  19       92.57       98.44      2.36 o 
  -6   4  19       13.73       16.42      1.14 o 
  -5   4  19        0.07       -0.56      0.63 o 
  -4   4  19        0.39        0.48      0.66 o 
  -3   4  19       66.64       56.72      1.91 o 
  -2   4  19        2.72        2.47      0.87 o 
  -1   4  19       20.95       17.86      1.25 o 
   0   4  19        0.21        0.10      0.75 o 
   1   4  19      150.54      144.25      2.88 o 
   2   4  19       19.06       18.33      1.37 o 
   3   4  19       14.34       11.68      1.24 o 
   4   4  19        9.23        9.65      1.39 o 
   5   4  19        8.52        9.44      1.85 o 
   6   4  19       13.56       19.89      2.05 o 
  -9   5  19        0.27        0.60      0.93 o 
  -8   5  19        7.16       10.36      1.13 o 
  -7   5  19        2.31        1.27      0.86 o 
  -6   5  19        2.10        1.72      0.86 o 
  -5   5  19       16.48       16.05      1.09 o 
  -4   5  19       39.69       35.33      1.50 o 
  -3   5  19      251.51      222.73      3.78 o 
  -2   5  19       52.16       52.51      1.95 o 
  -1   5  19       19.58       21.48      1.40 o 
   0   5  19        1.19        0.44      0.89 o 
   1   5  19       11.81       14.61      1.45 o 
   2   5  19       30.65       33.11      1.92 o 
   3   5  19        2.98        3.44      1.06 o 
   4   5  19       14.65       13.79      1.40 o 
   5   5  19       23.44       20.27      2.09 o 
  -8   6  19        0.19       -0.18      1.03 o 
  -7   6  19       60.72       69.43      2.16 o 
  -6   6  19        5.67        6.82      1.05 o 
  -5   6  19        6.08        5.33      0.95 o 
  -4   6  19        0.39        0.71      0.82 o 
  -3   6  19        2.04        3.11      1.28 o 
  -2   6  19        2.56        2.08      0.84 o 
  -1   6  19        0.28       -0.83      0.83 o 
   0   6  19        0.78        2.30      1.18 o 
   1   6  19        6.46        9.05      1.44 o 
   2   6  19        9.64       13.48      1.42 o 
   3   6  19        0.62       -0.29      1.04 o 
   4   6  19        0.88       -0.63      1.66 o 
  -5   7  19        1.40        0.64      1.09 o 
  -4   7  19       11.08       13.23      1.32 o 
  -3   7  19       21.69       20.07      1.55 o 
  -2   7  19        4.23        3.30      1.11 o 
  -1   7  19        3.59        3.03      1.33 o 
   0   7  19        4.90        4.45      1.16 o 
   1   7  19       12.45       17.91      2.05 o 
 -12   0  20       56.85       90.06      5.99 o 
 -10   0  20        4.46        2.09      1.19 o 
  -8   0  20      123.18      119.22      4.32 o 
  -6   0  20       81.70       87.56      2.29 o 
  -4   0  20      159.41      163.81      3.19 o 
  -2   0  20      569.89      559.04      7.80 o 
   0   0  20      244.12      238.35      6.56 o 
   2   0  20        3.31        4.31      1.30 o 
   4   0  20       43.27       44.17      2.93 o 
   6   0  20        1.78        2.47      1.63 o 
 -11   1  20       33.47       34.10      2.15 o 
 -10   1  20        3.91        1.56      0.94 o 
  -9   1  20        1.66        2.99      0.85 o 
  -8   1  20       31.96       30.35      1.66 o 
  -7   1  20       48.52       49.04      1.36 o 
  -6   1  20       40.04       43.22      1.21 o 
  -5   1  20       15.60       20.08      0.89 o 
  -4   1  20      204.88      182.89      2.53 o 
  -3   1  20       91.16       81.20      1.70 o 
  -2   1  20       97.67       88.13      1.77 o 
  -1   1  20       27.33       25.75      1.12 o 
   0   1  20       16.93       18.87      1.04 o 
   1   1  20       22.91       28.70      1.56 o 
   2   1  20      377.42      371.29      5.27 o 
   3   1  20      111.75      115.70      2.51 o 
   4   1  20       19.44       19.97      1.37 o 
   5   1  20        9.20        9.04      1.23 o 
   6   1  20       33.15       38.13      2.44 o 
   7   1  20        0.02       -0.70      1.45 o 
 -11   2  20       10.95        9.74      1.59 o 
 -10   2  20        0.09        0.98      0.83 o 
  -9   2  20        6.95        5.80      0.96 o 
  -8   2  20       99.79      110.54      1.99 o 
  -7   2  20        0.72        0.92      0.62 o 
  -6   2  20       24.49       22.38      0.91 o 
  -5   2  20       35.62       32.57      1.02 o 
  -4   2  20       42.64       34.24      1.19 o 
  -3   2  20      144.18      126.04      2.35 o 
  -2   2  20       69.14       66.26      1.84 o 
  -1   2  20       96.17       98.96      2.27 o 
   0   2  20       13.64       16.89      1.11 o 
   1   2  20      147.63      158.70      2.99 o 
   2   2  20       32.82       35.71      1.64 o 
   3   2  20        1.15        2.06      0.97 o 
   4   2  20       18.25       19.07      1.54 o 
   5   2  20       45.78       52.93      2.36 o 
   6   2  20        1.40        1.47      1.36 o 
   7   2  20        0.69       -0.44      1.78 o 
 -11   3  20       43.32       43.38      3.58 o 
 -10   3  20        0.01        0.01      0.93 o 
  -9   3  20        0.02       -0.49      0.82 o 
  -8   3  20       53.96       53.60      1.69 o 
  -7   3  20       61.88       66.68      1.79 o 
  -6   3  20        5.83        7.36      0.76 o 
  -5   3  20       10.47       10.32      0.80 o 
  -4   3  20       14.89       15.26      0.96 o 
  -3   3  20       43.81       35.92      1.45 o 
  -2   3  20        0.28       -0.67      0.67 o 
  -1   3  20        2.04        1.43      0.76 o 
   0   3  20        4.43        4.16      0.86 o 
   1   3  20        0.92        2.32      0.85 o 
   2   3  20       37.16       31.23      2.23 o 
   3   3  20       29.24       26.71      1.55 o 
   4   3  20        0.04       -0.26      1.07 o 
   5   3  20        6.76        7.39      1.59 o 
   6   3  20        6.73       10.91      1.86 o 
 -10   4  20        0.02        1.41      1.02 o 
  -9   4  20        2.71        3.46      0.91 o 
  -8   4  20        0.93        1.62      0.84 o 
  -7   4  20       38.19       41.17      1.51 o 
  -6   4  20       17.24       19.21      1.23 o 
  -5   4  20        0.32       -0.41      0.69 o 
  -4   4  20        0.01        0.40      0.68 o 
  -3   4  20       19.92       17.46      1.38 o 
  -2   4  20        5.97        5.61      0.94 o 
  -1   4  20      126.95      126.99      2.73 o 
   0   4  20       40.90       35.29      1.50 o 
   1   4  20       17.45       20.69      1.30 o 
   2   4  20       46.53       42.37      2.02 o 
   3   4  20        0.58       -0.32      0.95 o 
   4   4  20        3.33        1.74      1.13 o 
   5   4  20       30.63       35.14      2.99 o 
  -9   5  20        0.32        0.47      0.94 o 
  -8   5  20       58.09       58.92      2.04 o 
  -7   5  20        8.14        9.82      1.14 o 
  -6   5  20       22.28       19.67      1.29 o 
  -5   5  20        3.25        2.75      0.84 o 
  -4   5  20        1.58        1.17      0.78 o 
  -3   5  20        0.68        1.88      0.81 o 
  -2   5  20        8.92        9.46      1.15 o 
  -1   5  20        2.86        1.64      0.96 o 
   0   5  20        1.18        2.37      0.96 o 
   1   5  20       13.01       12.70      1.29 o 
   2   5  20       21.79       22.45      1.75 o 
   3   5  20        3.88        1.29      1.04 o 
   4   5  20        6.70        6.43      1.38 o 
  -7   6  20        0.07        0.66      1.03 o 
  -6   6  20        8.68        6.50      1.08 o 
  -5   6  20        0.04       -0.01      0.90 o 
  -4   6  20        0.17        0.60      0.81 o 
  -3   6  20       16.38       13.72      1.18 o 
  -2   6  20        8.17       13.42      1.19 o 
  -1   6  20       24.34       25.51      1.85 o 
   0   6  20       42.88       43.82      2.27 o 
   1   6  20        1.92       -0.32      1.13 o 
   2   6  20        4.74        3.61      1.59 o 
   3   6  20        3.60        2.35      1.52 o 
  -4   7  20        1.40        0.73      1.29 o 
  -3   7  20        0.97       -0.16      1.32 o 
  -2   7  20        0.04        0.94      1.32 o 
  -1   7  20        3.20        5.40      1.55 o 
 -11   0  21       58.29       68.72      3.59 o 
  -9   0  21       25.48       27.38      1.95 o 
  -7   0  21        9.68        9.25      1.26 o 
  -5   0  21        0.58        0.22      1.09 o 
  -3   0  21      628.42      603.66      9.44 o 
  -1   0  21        9.42       13.52      1.12 o 
   1   0  21        3.97        4.97      1.51 o 
   3   0  21       34.03       33.57      2.10 o 
   5   0  21       31.81       37.26      2.32 o 
 -11   1  21        9.70       12.74      1.68 o 
 -10   1  21        2.05        1.59      0.87 o 
  -9   1  21        8.74       10.71      1.07 o 
  -8   1  21        3.79        3.71      0.77 o 
  -7   1  21       27.56       28.69      1.25 o 
  -6   1  21        0.45       -0.61      0.62 o 
  -5   1  21       53.47       57.63      1.33 o 
  -4   1  21        2.96        4.06      0.65 o 
  -3   1  21      183.84      159.12      2.72 o 
  -2   1  21       23.75       21.74      1.08 o 
  -1   1  21       15.35       14.72      0.98 o 
   0   1  21       70.72       73.92      1.84 o 
   1   1  21      521.09      513.27      7.53 o 
   2   1  21        1.40        4.93      0.86 o 
   3   1  21       12.51       14.05      1.41 o 
   4   1  21        0.12       -0.04      0.95 o 
   5   1  21       20.62       20.87      1.73 o 
   6   1  21        0.30        0.53      1.47 o 
 -11   2  21        9.24       11.16      1.66 o 
 -10   2  21        8.39        7.85      1.15 o 
  -9   2  21        4.53        5.73      1.05 o 
  -8   2  21       77.20       85.30      2.18 o 
  -7   2  21       52.07       49.43      1.40 o 
  -6   2  21       21.92       17.63      0.93 o 
  -5   2  21        0.79        0.60      0.61 o 
  -4   2  21        0.02       -0.40      0.61 o 
  -3   2  21      105.91       93.12      2.02 o 
  -2   2  21       13.40       13.00      1.06 o 
  -1   2  21        2.46        1.98      0.78 o 
   0   2  21       50.79       50.49      1.73 o 
   1   2  21        0.67        1.48      0.91 o 
   2   2  21       40.12       47.78      1.96 o 
   3   2  21        4.64        5.27      1.12 o 
   4   2  21        4.59        7.50      1.36 o 
   5   2  21        1.37        1.35      1.22 o 
   6   2  21       10.05        6.52      1.74 o 
 -10   3  21        0.10       -0.18      1.03 o 
  -9   3  21        5.82        3.45      0.96 o 
  -8   3  21      137.00      145.90      2.76 o 
  -7   3  21        6.22        5.63      0.92 o 
  -6   3  21       31.23       32.71      1.23 o 
  -5   3  21       35.66       38.32      1.27 o 
  -4   3  21        0.49        0.93      0.70 o 
  -3   3  21        7.21        7.95      0.94 o 
  -2   3  21        3.96        5.15      0.89 o 
  -1   3  21        5.24        5.45      0.90 o 
   0   3  21       69.77       69.72      2.03 o 
   1   3  21       98.24      100.76      2.75 o 
   2   3  21        3.00        3.00      1.05 o 
   3   3  21       10.29        9.40      1.27 o 
   4   3  21        0.01        2.37      1.48 o 
   5   3  21        8.68       10.04      1.77 o 
  -9   4  21        2.60        2.86      0.93 o 
  -8   4  21        3.75        3.45      0.90 o 
  -7   4  21       20.97       18.47      1.20 o 
  -6   4  21        6.50        7.83      1.31 o 
  -5   4  21        0.07       -0.66      0.66 o 
  -4   4  21        1.65        2.93      0.78 o 
  -3   4  21        3.47        2.74      0.89 o 
  -2   4  21       15.21       16.40      1.22 o 
  -1   4  21        0.00        1.03      0.84 o 
   0   4  21        7.11        7.53      1.05 o 
   1   4  21       23.66       27.51      1.47 o 
   2   4  21      103.69      113.87      3.37 o 
   3   4  21        3.35        1.20      1.08 o 
   4   4  21        0.00        0.17      1.16 o 
   5   4  21        2.25        4.89      2.88 o 
  -8   5  21       92.12      106.51      2.69 o 
  -7   5  21       25.95       28.65      1.54 o 
  -6   5  21       10.57        9.07      1.11 o 
  -5   5  21        3.07        1.65      0.83 o 
  -4   5  21        2.52        2.45      0.91 o 
  -3   5  21        0.12       -0.50      0.76 o 
  -2   5  21        0.73       -0.36      0.87 o 
  -1   5  21       15.65       15.54      1.36 o 
   0   5  21        2.71        5.52      1.03 o 
   1   5  21        1.31        2.85      0.99 o 
   2   5  21       16.09       16.18      1.51 o 
   3   5  21       14.07       16.07      1.51 o 
  -6   6  21        0.14       -0.13      0.99 o 
  -5   6  21        1.20        1.51      0.96 o 
  -4   6  21        0.23        0.81      0.86 o 
  -3   6  21        0.69        3.20      0.93 o 
  -2   6  21        0.04        1.92      0.90 o 
  -1   6  21        3.08        3.76      1.31 o 
   0   6  21        0.70        1.02      1.26 o 
   1   6  21       33.61       36.87      3.11 o 
 -10   0  22       12.87       14.36      1.70 o 
  -8   0  22        0.19       -0.11      1.15 o 
  -6   0  22       10.74       10.86      1.31 o 
  -4   0  22       84.21       77.89      2.46 o 
  -2   0  22      142.62      151.14      3.16 o 
   0   0  22       77.81       90.18      2.75 o 
   2   0  22        1.05        2.27      1.12 o 
   4   0  22        0.19        0.17      1.25 o 
   6   0  22        3.17        5.47      1.93 o 
 -10   1  22        0.01        1.41      0.88 o 
  -9   1  22        7.92        4.93      0.96 o 
  -8   1  22       22.94       22.54      1.49 o 
  -7   1  22       55.05       53.76      1.77 o 
  -6   1  22      138.05      138.33      2.26 o 
  -5   1  22        0.80        0.68      0.64 o 
  -4   1  22        2.70        2.47      0.64 o 
  -3   1  22        1.17        0.13      0.69 o 
  -2   1  22        5.98        4.37      0.90 o 
  -1   1  22       20.09       21.17      1.21 o 
   0   1  22       47.02       53.54      1.79 o 
   1   1  22       10.15       13.12      1.12 o 
   2   1  22       87.64       79.23      2.21 o 
   3   1  22       10.67       10.21      1.39 o 
   4   1  22        3.75        3.82      1.28 o 
   5   1  22       19.68       22.91      1.82 o 
   6   1  22        3.20        4.03      1.93 o 
 -10   2  22        0.60       -0.11      1.10 o 
  -9   2  22       17.54       15.28      1.64 o 
  -8   2  22        0.14       -0.01      0.76 o 
  -7   2  22        5.68        6.32      0.80 o 
  -6   2  22       15.41       17.05      0.91 o 
  -5   2  22       10.47        6.81      0.76 o 
  -4   2  22       58.42       57.79      1.56 o 
  -3   2  22       15.96       15.98      1.03 o 
  -2   2  22        1.10        1.86      0.93 o 
  -1   2  22        9.53       12.59      1.09 o 
   0   2  22        8.79       10.72      1.09 o 
   1   2  22      210.93      223.37      4.78 o 
   2   2  22        5.77        6.32      0.96 o 
   3   2  22       13.38       12.21      1.50 o 
   4   2  22        3.74        4.51      1.32 o 
   5   2  22        1.86        3.14      1.28 o 
 -10   3  22        2.37        2.52      2.18 o 
  -9   3  22       22.44       19.17      1.58 o 
  -8   3  22        0.01        0.77      0.86 o 
  -7   3  22      183.88      198.24      3.34 o 
  -6   3  22        0.02       -0.26      0.68 o 
  -5   3  22        2.02        2.14      0.68 o 
  -4   3  22        7.49        9.12      1.01 o 
  -3   3  22        6.01        5.95      0.93 o 
  -2   3  22        5.82        4.11      0.88 o 
  -1   3  22        1.77        4.52      0.93 o 
   0   3  22       46.12       47.83      1.80 o 
   1   3  22       52.18       53.61      2.09 o 
   2   3  22       14.43       14.21      1.58 o 
   3   3  22        1.01        0.65      1.07 o 
   4   3  22        4.15        3.10      1.49 o 
   5   3  22        6.46        4.60      2.56 o 
  -9   4  22        1.64        0.71      0.89 o 
  -8   4  22       22.50       25.43      1.38 o 
  -7   4  22        0.15        0.99      0.86 o 
  -6   4  22        0.27        0.17      0.78 o 
  -5   4  22        4.61        5.84      0.86 o 
  -4   4  22       28.59       25.07      1.26 o 
  -3   4  22        1.27        2.72      0.91 o 
  -2   4  22       36.59       38.04      1.64 o 
  -1   4  22        8.74        7.89      1.06 o 
   0   4  22        0.08        0.66      0.86 o 
   1   4  22      201.47      207.73      4.28 o 
   2   4  22        1.54        2.42      1.09 o 
   3   4  22        6.70        3.94      1.22 o 
   4   4  22        0.13       -0.52      1.60 o 
  -7   5  22       52.71       57.93      1.92 o 
  -6   5  22        1.22        0.67      0.94 o 
  -5   5  22       11.80       11.93      1.25 o 
  -4   5  22        0.73        1.86      0.90 o 
  -3   5  22        5.15        7.74      1.05 o 
  -2   5  22        0.26        1.07      0.90 o 
  -1   5  22        3.72        5.70      1.07 o 
   0   5  22        2.13        1.94      0.97 o 
   1   5  22       68.64       75.48      2.57 o 
   2   5  22        0.18       -0.43      1.02 o 
  -5   6  22        0.75       -1.39      1.39 o 
  -4   6  22        4.10        8.16      1.33 o 
  -3   6  22        1.84        3.33      1.21 o 
  -2   6  22        2.71        5.49      1.27 o 
  -1   6  22        0.47        3.79      1.85 o 
   0   6  22        0.12        1.64      1.69 o 
  -9   0  23       28.51       27.02      2.08 o 
  -7   0  23        4.56        4.56      1.19 o 
  -5   0  23        2.85        3.27      1.05 o 
  -3   0  23        1.60        0.57      1.09 o 
  -1   0  23       23.70       20.74      1.50 o 
   1   0  23       22.52       20.42      1.90 o 
   3   0  23        9.70       11.98      2.49 o 
   5   0  23        9.38       16.14      1.99 o 
 -10   1  23        8.77        8.08      1.12 o 
  -9   1  23       43.29       45.95      1.77 o 
  -8   1  23       19.53       23.21      1.52 o 
  -7   1  23        0.31       -0.60      0.65 o 
  -6   1  23       18.22       17.27      0.98 o 
  -5   1  23       68.66       73.20      1.77 o 
  -4   1  23        0.93        0.66      0.68 o 
  -3   1  23        1.47        0.56      0.65 o 
  -2   1  23       22.45       22.26      1.26 o 
  -1   1  23        6.72        9.44      1.03 o 
   0   1  23        2.23        3.00      0.99 o 
   1   1  23        1.66        1.94      1.09 o 
   2   1  23        0.02       -0.32      0.87 o 
   3   1  23       28.36       30.61      1.91 o 
   4   1  23        8.08        6.33      1.43 o 
   5   1  23       19.78       26.62      1.99 o 
 -10   2  23       14.13       14.19      3.21 o 
  -9   2  23        1.72        1.95      0.98 o 
  -8   2  23       19.40       21.83      1.25 o 
  -7   2  23        0.37       -0.31      0.72 o 
  -6   2  23        2.37        0.81      0.65 o 
  -5   2  23        0.28       -0.02      0.61 o 
  -4   2  23       30.79       22.83      1.20 o 
  -3   2  23       12.76        8.25      1.00 o 
  -2   2  23        4.28        5.24      0.95 o 
  -1   2  23        0.10        0.58      0.80 o 
   0   2  23        0.04        1.31      0.84 o 
   1   2  23       32.77       33.97      1.74 o 
   2   2  23       28.48       30.04      1.72 o 
   3   2  23       22.48       21.65      1.79 o 
   4   2  23        1.90        3.32      1.35 o 
  -9   3  23        0.01        0.10      1.02 o 
  -8   3  23       74.28       79.30      2.13 o 
  -7   3  23       15.32       20.69      1.25 o 
  -6   3  23        0.92        0.29      0.76 o 
  -5   3  23        4.40        5.23      0.79 o 
  -4   3  23        7.50        6.15      0.99 o 
  -3   3  23        0.08       -0.73      0.73 o 
  -2   3  23       15.84       14.48      1.19 o 
  -1   3  23       19.30       20.26      1.29 o 
   0   3  23       47.98       52.17      1.91 o 
   1   3  23       38.40       40.87      1.94 o 
   2   3  23        9.63        7.83      1.31 o 
   3   3  23        5.52        5.62      1.42 o 
   4   3  23        9.76        5.92      3.07 o 
  -8   4  23       57.96       71.82      2.11 o 
  -7   4  23       22.18       19.94      1.31 o 
  -6   4  23        3.96        3.58      0.87 o 
  -5   4  23        1.21        3.18      0.88 o 
  -4   4  23        2.62        0.58      0.76 o 
  -3   4  23        9.12        8.24      1.11 o 
  -2   4  23       19.93       22.89      1.39 o 
  -1   4  23        0.51        0.82      0.86 o 
   0   4  23       14.23       15.13      1.55 o 
   1   4  23        3.61        8.56      1.38 o 
   2   4  23       30.70       33.68      1.91 o 
   3   4  23        2.62        1.62      1.78 o 
  -6   5  23        1.23        1.15      0.90 o 
  -5   5  23        2.39        0.93      0.88 o 
  -4   5  23        0.24        0.76      0.83 o 
  -3   5  23        5.07        6.83      1.01 o 
  -2   5  23       12.26       15.23      1.32 o 
  -1   5  23        0.23        0.72      0.97 o 
   0   5  23       59.23       68.41      2.31 o 
   1   5  23       57.73       64.03      3.73 o 
  -8   0  24        0.40       -0.40      1.22 o 
  -6   0  24       61.04       71.84      2.60 o 
  -4   0  24       18.57       13.47      1.66 o 
  -2   0  24       29.54       32.35      2.10 o 
   0   0  24        1.00        0.92      1.01 o 
   2   0  24        0.51        0.38      1.12 o 
   4   0  24       12.48       13.12      1.91 o 
  -9   1  24        0.51        1.20      1.05 o 
  -8   1  24        6.10        8.20      1.01 o 
  -7   1  24        0.22       -0.73      0.73 o 
  -6   1  24        3.16        2.92      0.75 o 
  -5   1  24        0.04       -0.67      0.67 o 
  -4   1  24       34.73       25.86      1.41 o 
  -3   1  24        1.25        0.08      0.68 o 
  -2   1  24        1.28        1.06      0.80 o 
  -1   1  24        1.93        1.69      0.87 o 
   0   1  24        5.75        9.03      1.20 o 
   1   1  24       39.01       42.61      2.11 o 
   2   1  24        1.00        0.27      1.20 o 
   3   1  24        0.25        0.52      1.22 o 
   4   1  24        9.59       12.46      1.63 o 
  -9   2  24        0.28       -0.92      1.16 o 
  -8   2  24        0.75        2.09      0.97 o 
  -7   2  24       25.37       29.25      1.36 o 
  -6   2  24        0.01       -0.17      0.72 o 
  -5   2  24        3.00        3.05      0.78 o 
  -4   2  24       34.81       32.64      1.38 o 
  -3   2  24        0.68        3.06      0.90 o 
  -2   2  24        5.57        6.69      1.01 o 
  -1   2  24        3.23        3.67      0.96 o 
   0   2  24        2.59        5.73      1.38 o 
   1   2  24        3.81        4.97      1.19 o 
   2   2  24       16.27       19.77      1.58 o 
   3   2  24        4.23        6.92      1.68 o 
  -8   3  24       19.36       30.85      1.63 o 
  -7   3  24        3.53        2.08      0.91 o 
  -6   3  24       10.45        9.38      0.99 o 
  -5   3  24        0.77        1.03      0.76 o 
  -4   3  24        1.06        1.72      0.91 o 
  -3   3  24        0.04        0.10      0.86 o 
  -2   3  24        0.30       -0.19      0.81 o 
  -1   3  24        1.30        1.50      0.89 o 
   0   3  24        0.00        2.01      0.95 o 
   1   3  24      206.40      236.58      4.70 o 
   2   3  24        1.48        2.63      1.16 o 
   3   3  24        0.00        0.62      1.68 o 
  -7   4  24       20.66       23.00      1.41 o 
  -6   4  24        8.90        8.97      1.08 o 
  -5   4  24        0.32        1.11      0.82 o 
  -4   4  24        0.20        1.86      0.85 o 
  -3   4  24        2.02        1.03      0.88 o 
  -2   4  24        6.12        6.83      1.11 o 
  -1   4  24        0.14        0.06      0.93 o 
   0   4  24        0.26        1.74      1.00 o 
   1   4  24        4.78        5.37      1.32 o 
  -4   5  24       14.81       16.16      1.45 o 
  -3   5  24       11.42       12.75      1.42 o 
  -2   5  24        0.20        1.04      1.20 o 
  -1   5  24        0.06       -0.22      1.23 o 
  -9   0  25        0.04        1.68      2.54 o 
  -7   0  25        6.61       10.35      1.44 o 
  -5   0  25        7.25        5.70      1.50 o 
  -3   0  25       87.88       87.93      3.38 o 
  -1   0  25        1.79        4.22      1.79 o 
   1   0  25       61.57       72.55      2.41 o 
   3   0  25        0.27        0.75      1.45 o 
  -8   1  25        0.02       -0.71      0.83 o 
  -7   1  25       16.08       18.53      1.18 o 
  -6   1  25        1.72        1.41      0.74 o 
  -5   1  25        4.55        2.63      0.86 o 
  -4   1  25        0.69        0.39      0.83 o 
  -3   1  25       32.21       31.39      1.55 o 
  -2   1  25        0.00       -0.15      0.75 o 
  -1   1  25        0.01        0.12      0.88 o 
   0   1  25       25.30       27.66      1.67 o 
   1   1  25        0.27        0.36      1.07 o 
   2   1  25       19.75       17.79      1.45 o 
   3   1  25        0.97       -0.32      1.26 o 
  -8   2  25       33.76       35.03      1.68 o 
  -7   2  25        1.13        1.43      0.82 o 
  -6   2  25        0.38       -0.73      0.73 o 
  -5   2  25        0.72        0.16      0.78 o 
  -4   2  25        2.35        3.12      0.90 o 
  -3   2  25       26.65       25.02      1.43 o 
  -2   2  25        3.55        5.17      1.00 o 
  -1   2  25        3.58        3.36      0.98 o 
   0   2  25       22.47       25.99      1.68 o 
   1   2  25       39.94       53.10      2.26 o 
   2   2  25        0.00        0.33      1.09 o 
  -7   3  25        0.65       -0.77      0.94 o 
  -6   3  25        5.75        4.77      0.90 o 
  -5   3  25        0.13       -0.78      0.78 o 
  -4   3  25       31.31       36.20      1.66 o 
  -3   3  25        0.40       -0.39      0.86 o 
  -2   3  25        7.59        9.49      1.16 o 
  -1   3  25        2.69        6.00      1.07 o 
   0   3  25       24.02       25.03      1.83 o 
   1   3  25        9.21       12.04      1.43 o 
  -5   4  25        1.78        2.25      0.95 o 
  -4   4  25        2.78        5.45      1.01 o 
  -3   4  25        0.01        0.15      0.95 o 
  -2   4  25        0.07       -0.04      0.92 o 
  -1   4  25        0.27        0.66      1.02 o 
   0   4  25       11.98       17.20      1.77 o 
  -8   0  26        0.48        6.37      2.73 o 
  -6   0  26        4.54        6.60      1.33 o 
  -4   0  26       13.80       16.04      1.86 o 
  -2   0  26        0.91       -0.52      1.57 o 
   0   0  26       35.43       44.56      3.35 o 
   2   0  26        7.10        7.71      1.99 o 
  -7   1  26        4.64        5.41      1.00 o 
  -6   1  26        3.34        2.31      0.91 o 
  -5   1  26        0.49        0.30      0.90 o 
  -4   1  26       83.69       78.65      2.35 o 
  -3   1  26        7.02        8.46      1.27 o 
  -2   1  26       33.93       39.28      1.60 o 
  -1   1  26        0.01        0.21      0.92 o 
   0   1  26       37.78       43.46      1.87 o 
   1   1  26        6.78        6.94      1.24 o 
   2   1  26        3.01        4.48      1.84 o 
  -7   2  26        2.25        3.90      0.91 o 
  -6   2  26        1.85        2.44      0.85 o 
  -5   2  26        1.06        0.99      0.95 o 
  -4   2  26        1.39        0.99      0.89 o 
  -3   2  26        5.40        6.94      1.09 o 
  -2   2  26       16.13       20.08      1.43 o 
  -1   2  26        0.27        0.28      0.93 o 
   0   2  26        2.03        2.66      1.18 o 
   1   2  26        8.58        8.87      1.42 o 
  -5   3  26        0.02        0.65      0.91 o 
  -4   3  26        7.91        5.71      1.11 o 
  -3   3  26        0.06       -0.58      0.90 o 
  -2   3  26        6.10        7.01      1.18 o 
  -1   3  26        2.88        3.28      1.04 o 
   0   3  26       14.30       20.75      2.08 o 
  -5   0  27        0.04        0.46      1.32 o 
  -3   0  27        4.92        3.41      1.43 o 
  -1   0  27        0.76        0.13      1.76 o 
  -6   1  27        1.54        3.22      0.99 o 
  -5   1  27       23.02       23.20      1.53 o 
  -4   1  27        0.05        0.11      0.95 o 
  -3   1  27        8.45        3.71      1.18 o 
  -2   1  27        1.04        2.21      1.11 o 
  -1   1  27       25.69       26.59      1.59 o 
   0   1  27        0.07        1.13      1.09 o 
  -5   2  27        3.75        5.46      1.04 o 
  -4   2  27       42.11       49.57      2.20 o 
  -3   2  27        0.97        1.42      0.99 o 
  -2   2  27        0.02        0.16      1.16 o 
  -1   2  27       11.26       12.63      1.47 o 
                                                 
